# Supplementary material for: Standard Sample Storage Conditions Have an Impact on Inferred Microbiome Composition and Antimicrobial Resistance Patterns
Source: Microbiol Spectr. 2021 Oct 6;9(2):e01387-21. doi: 10.1128/Spectrum.01387-21 (PMC8510183; doi:10.1128/Spectrum.01387-21)
Supplement: SUPPLEMENTAL FILE 1 — Supplemental material. Download Spectrum.01387-21-s0001.xlsx, XLSX file, 0.2 MB [file spectrum.01387-21-s0001.xlsx]

## Sheet: Info
Table S1: Metadata for each individual sample analyzed in this study.

## Sheet: Sample Metadata
SampleNumber	Sample	Sample_name	Sample_number	Number	Seq_sample_name_SameassampleFormerginginR	Experiment_type	Study	SampleMatrix	Colors	Sample_type	Sample_type_simple	Sample_type_new	Sample_type_RF	Time	Temperature (degree C)	FrozenUnfrozenSimple	FrozenUnfrozen	StoragePlacementType	Replicate	Flow_cell_lane	Concentration_DTU	ConcentrationNum_DTU	Date_of_collection	Freeze_thaw_cycles	Temperature_sampling_day	Precipitation	Precipitation_the_day_before	Replicate_Groups	SpikedUnspiked	Replicate_Boxplot	Matching_samples	Library_preparation	Sequencing_platform	Reads_Total	Bases_Total	Reads_AfterTrim	Bases_AfterTrim	Archaea	Bacteria	Bacteria_draft	Common_animals	Common_plants	Fungi	Human	HumanMicrobiome	Parasites_other	Parasites_vertebrates	ResFinder	Unmapped
1	DTU2016_MG_466_HX_P1ECPBS_0h	P1ECPBS_0h	1	1	DTU2016_MG_466_HX_P1ECPBS_0h	Short_term_storage	This study (Sample storage)	Pig_feces_1	blue	Pig_feces_1_DNAextraction_control_PBS	Negative_control	Control	P1_Neg	0	NA	Unfrozen	Nothing	Nothing	NA	7	<0,5	0,5	11:04:16	0	7	0	0	P1EC	EC	EC	P1ECPBS_0h	Nextflex	Hiseq	241998	36541698	190581	21979667	106	16655	22441	38	18	83	330	3597	656	93	28	130283
2	DTU2016_MG_467_HX_P1EC_0h	P1EC_0h	2	2	DTU2016_MG_467_HX_P1EC_0h	Short_term_storage	This study (Sample storage)	Pig_feces_1	blue	Pig_feces_1_DNAextraction_control_Blank	Negative_control	Control	P1_Neg	0	NA	Unfrozen	Nothing	Nothing	NA	4	<0,5	0,5	11:04:16	0	7	0	0	P1EC	EC	EC	P1EC_0h	Nextflex	Hiseq	44725	6753475	33961	3854617	0	1361	2316	13	0	4	46	330	36	14	0	19440
3	DTU2016_MG_468_HX_P1_0h_a	P1_0h_a	3	3	DTU2016_MG_468_HX_P1_0h_a	Short_term_storage	This study (Sample storage)	Pig_feces_1	blue	Pig_feces_1	Sample	Pig_feces_1	P1_Immediately	0	NA	Unfrozen	Nothing	Nothing	a	4	21,20	21,20	11:04:16	0	7	0	0	P1S1	Unspiked	0h	P1_0h_a	Nextflex	Hiseq	11134479	1681306329	9379461	1.13213e+09	13936	492907	1245325	15454	994	512	345	81969	495	17289	9031	16532142
4	DTU2016_MG_469_HX_P1_0h_b	P1_0h_b	4	4	DTU2016_MG_469_HX_P1_0h_b	Short_term_storage	This study (Sample storage)	Pig_feces_1	blue	Pig_feces_1	Sample	Pig_feces_1	P1_Immediately	0	NA	Unfrozen	Nothing	Nothing	b	6	55,00	55,00	11:04:16	0	7	0	0	P1S1	Unspiked	0h	P1_0h_b	Nextflex	Hiseq	15643896	2362228296	13698325	1.75483e+09	12095	443147	901384	5190	259	264	173	60432	308	11558	6769	12178811
5	DTU2016_MG_470_HX_P1_0h_c	P1_0h_c	5	5	DTU2016_MG_470_HX_P1_0h_c	Short_term_storage	This study (Sample storage)	Pig_feces_1	blue	Pig_feces_1	Sample	Pig_feces_1	P1_Immediately	0	NA	Unfrozen	Nothing	Nothing	c	7	58,00	58,00	11:04:16	0	7	0	0	P1S1	Unspiked	0h	P1_0h_c	Nextflex	Hiseq	10724267	1619364317	8823874	1.05626e+09	8427	304485	536318	3613	137	139	135	39566	208	7079	4102	7871946
6	DTU2016_MG_471_HX_P1MC_0h_a	P1MC_0h_a	6	6	DTU2016_MG_471_HX_P1MC_0h_a	Short_term_storage	This study (Sample storage)	Pig_feces_1	blue	Pig_feces_1_spiked	Sample	Pig_feces_1	P1_Immediately	0	NA	Unfrozen	Nothing	Nothing	a	4	48,80	48,80	11:04:16	0	7	0	0	P1S1MC	Spiked	0h	P1MC_0h_a	Nextflex	Hiseq	23881769	3606147119	20980276	2681260821	16345	1139774	1341897	8972	476	832	121	92551	327	17621	10177	17976531
7	DTU2016_MG_472_HX_P1MC_0h_b	P1MC_0h_b	7	7	DTU2016_MG_472_HX_P1MC_0h_b	Short_term_storage	This study (Sample storage)	Pig_feces_1	blue	Pig_feces_1_spiked	Sample	Pig_feces_1	P1_Immediately	0	NA	Unfrozen	Nothing	Nothing	b	2	49,90	49,90	11:04:16	0	7	0	0	P1S1MC	Spiked	0h	P1MC_0h_b	Nextflex	Hiseq	35633237	5380618787	30501417	3933807818	23758	1758003	1827225	7637	487	849	213	126615	451	24337	13986	26465106
8	DTU2016_MG_473_HX_P1MC_0h_c	P1MC_0h_c	8	8	DTU2016_MG_473_HX_P1MC_0h_c	Short_term_storage	This study (Sample storage)	Pig_feces_1	blue	Pig_feces_1_spiked	Sample	Pig_feces_1	P1_Immediately	0	NA	Unfrozen	Nothing	Nothing	c	7	57,00	57,00	11:04:16	0	7	0	0	P1S1MC	Spiked	0h	P1MC_0h_c	Nextflex	Hiseq	10155265	1533445015	8244548	978827635	6781	458723	510819	2033	170	238	213	34553	102	6379	3795	7107573
9	DTU2016_MG_474_HX_P1pureMC_0h_a	P1pureMC_0h_a	9	9	DTU2016_MG_474_HX_P1pureMC_0h_a	Short_term_storage	This study (Sample storage)	Pig_feces_1	blue	Pig_feces_1_mock_community	Mock_community	Mock_community	P1_MC	0	NA	Unfrozen	Nothing	Nothing	a	1	1,91	1,91	11:04:16	0	7	0	0	P1S1pureMC	pureMC	MC	P1pureMC_0h_a	Nextflex	Hiseq	7216199	1089646049	6265651	811307896	23	5995002	11682	109	14	2268	46	11130	78	1061	0	196522
10	DTU2016_MG_475_HX_P1pureMC_0h_b	P1pureMC_0h_b	10	10	DTU2016_MG_475_HX_P1pureMC_0h_b	Short_term_storage	This study (Sample storage)	Pig_feces_1	blue	Pig_feces_1_mock_community	Mock_community	Mock_community	P1_MC	0	NA	Unfrozen	Nothing	Nothing	b	8	1,85	1,85	11:04:16	0	7	0	0	P1S1pureMC	pureMC	MC	P1pureMC_0h_b	Nextflex	Hiseq	16783163	2534257613	15027048	1934453239	66	14563247	17354	192	20	6057	1136	26799	132	2413	0	284923
11	DTU2016_MG_476_HX_P1pureMC_0h_c	P1pureMC_0h_c	11	11	DTU2016_MG_476_HX_P1pureMC_0h_c	Short_term_storage	This study (Sample storage)	Pig_feces_1	blue	Pig_feces_1_mock_community	Mock_community	Mock_community	P1_MC	0	NA	Unfrozen	Nothing	Nothing	c	1	1,81	1,81	11:04:16	0	7	0	0	P1S1pureMC	pureMC	MC	P1pureMC_0h_c	Nextflex	Hiseq	4413490	666436990	3844228	4.9935e+08	32	3614165	11114	83	13	1362	40	8318	161	611	0	138025
12	DTU2016_MG_477_HX_P1EC_16h	P1EC_16h	12	12	DTU2016_MG_477_HX_P1EC_16h	Short_term_storage	This study (Sample storage)	Pig_feces_1	blue	Pig_feces_1_DNAextraction_control_Blank	Negative_control	Control	P1_Neg	16	NA	Unfrozen	Nothing	Nothing	NA	2	<0,5	0,5	11:04:16	0	7	0	0	P1EC	EC	EC	P1EC_16h	Nextflex	Hiseq	98494	14872594	81864	10448263	18	3135	3652	38	5	20	50	565	88	22	0	24605
13	DTU2016_MG_478_HX_P1_16h_80C_a	P1_16h_80C_a	13	13	DTU2016_MG_478_HX_P1_16h_80C_a	Short_term_storage	This study (Sample storage)	Pig_feces_1	blue	Pig_feces_1	Sample	Pig_feces_1	P1_Day_Freezer	16	-80	Freezer	Freezer	FreezerDeep	a	4	46,00	46,00	11:04:16	1	7	0	0	P1S2	Unspiked	16h-80C	P1_16h_80C_a	Nextflex	Hiseq	30659825	4629633575	27651771	3.58737e+09	2919	568892	2684183	24689	837	471	162	119061	427	26970	15541	23826874
14	DTU2016_MG_479_HX_P1_16h_80C_b	P1_16h_80C_b	14	14	DTU2016_MG_479_HX_P1_16h_80C_b	Short_term_storage	This study (Sample storage)	Pig_feces_1	blue	Pig_feces_1	Sample	Pig_feces_1	P1_Day_Freezer	16	-80	Freezer	Freezer	FreezerDeep	b	8	47,90	47,90	11:04:16	1	7	0	0	P1S2	Unspiked	16h-80C	P1_16h_80C_b	Nextflex	Hiseq	9340387	1410398437	8331281	1.08195e+09	641	159234	770987	4331	207	162	106	35458	149	7792	4638	7280766
15	DTU2016_MG_480_HX_P1_16h_80C_c	P1_16h_80C_c	15	15	DTU2016_MG_480_HX_P1_16h_80C_c	Short_term_storage	This study (Sample storage)	Pig_feces_1	blue	Pig_feces_1	Sample	Pig_feces_1	P1_Day_Freezer	16	-80	Freezer	Freezer	FreezerDeep	c	7	46,10	46,10	11:04:16	1	7	0	0	P1S2	Unspiked	16h-80C	P1_16h_80C_c	Nextflex	Hiseq	12074471	1823245121	10196221	1.23196e+09	776	188374	949360	7822	424	142	108	43178	151	9008	5617	8903720
16	DTU2016_MG_481_HX_P1MC_16h_80C_a	P1MC_16h_80C_a	16	16	DTU2016_MG_481_HX_P1MC_16h_80C_a	Short_term_storage	This study (Sample storage)	Pig_feces_1	blue	Pig_feces_1_spiked	Sample	Pig_feces_1	P1_Day_Freezer	16	-80	Freezer	Freezer	FreezerDeep	a	5	50,00	50,00	11:04:16	1	7	0	0	P1S2MC	Spiked	16h-80C	P1MC_16h_80C_a	Nextflex	Hiseq	14436975	2179983225	12465068	1.57285e+09	891	694757	1151909	8022	549	380	201	52650	276	11883	6951	10461044
17	DTU2016_MG_482_HX_P1MC_16h_80C_b	P1MC_16h_80C_b	17	17	DTU2016_MG_482_HX_P1MC_16h_80C_b	Short_term_storage	This study (Sample storage)	Pig_feces_1	blue	Pig_feces_1_spiked	Sample	Pig_feces_1	P1_Day_Freezer	16	-80	Freezer	Freezer	FreezerDeep	b	6	40,00	40,00	11:04:16	1	7	0	0	P1S2MC	Spiked	16h-80C	P1MC_16h_80C_b	Nextflex	Hiseq	14488800	2187808800	12695570	1.6322e+09	1048	738253	1189099	8208	372	456	197	55976	306	12371	6849	10604551
18	DTU2016_MG_483_HX_P1MC_16h_80C_c	P1MC_16h_80C_c	18	18	DTU2016_MG_483_HX_P1MC_16h_80C_c	Short_term_storage	This study (Sample storage)	Pig_feces_1	blue	Pig_feces_1_spiked	Sample	Pig_feces_1	P1_Day_Freezer	16	-80	Freezer	Freezer	FreezerDeep	c	6	47,90	47,90	11:04:16	1	7	0	0	P1S2MC	Spiked	16h-80C	P1MC_16h_80C_c	Nextflex	Hiseq	11443053	1727901003	9937703	1.26922e+09	739	593548	911435	6611	384	388	172	43410	199	9526	5425	8231209
19	DTU2016_MG_484_HX_P1_16h_20C_a	P1_16h_20C_a	19	19	DTU2016_MG_484_HX_P1_16h_20C_a	Short_term_storage	This study (Sample storage)	Pig_feces_1	blue	Pig_feces_1	Sample	Pig_feces_1	P1_Day_Freezer	16	-20	Freezer	Freezer	Freezer	a	3	47,40	47,40	11:04:16	1	7	0	0	P1S3	Unspiked	16h-20C	P1_16h_20C_a	Nextflex	Hiseq	41033656	6196082056	35887669	4.61838e+09	2064	740816	3473119	25139	1809	611	506	162149	834	32024	19912	31219441
20	DTU2016_MG_485_HX_P1_16h_20C_b	P1_16h_20C_b	20	20	DTU2016_MG_485_HX_P1_16h_20C_b	Short_term_storage	This study (Sample storage)	Pig_feces_1	blue	Pig_feces_1	Sample	Pig_feces_1	P1_Day_Freezer	16	-20	Freezer	Freezer	Freezer	b	4	46,90	46,90	11:04:16	1	7	0	0	P1S3	Unspiked	16h-20C	P1_16h_20C_b	Nextflex	Hiseq	30155677	4553507227	26824721	3.46684e+09	2837	569072	2611442	19850	1020	467	190	122171	466	25179	14854	23238796
21	DTU2016_MG_486_HX_P1_16h_20C_c	P1_16h_20C_c	21	21	DTU2016_MG_486_HX_P1_16h_20C_c	Short_term_storage	This study (Sample storage)	Pig_feces_1	blue	Pig_feces_1	Sample	Pig_feces_1	P1_Day_Freezer	16	-20	Freezer	Freezer	Freezer	c	1	48,50	48,50	11:04:16	1	7	0	0	P1S3	Unspiked	16h-20C	P1_16h_20C_c	Nextflex	Hiseq	29230728	4413839928	25799946	3380638976	2391	527251	2433028	21502	721	349	295	112525	459	24031	13652	22343995
22	DTU2016_MG_487_HX_P1MC_16h_20C_a	P1MC_16h_20C_a	22	22	DTU2016_MG_487_HX_P1MC_16h_20C_a	Short_term_storage	This study (Sample storage)	Pig_feces_1	blue	Pig_feces_1_spiked	Sample	Pig_feces_1	P1_Day_Freezer	16	-20	Freezer	Freezer	Freezer	a	8	43,30	43,30	11:04:16	1	7	0	0	P1S3MC	Spiked	16h-20C	P1MC_16h_20C_a	Nextflex	Hiseq	8879193	1340758143	7879522	1.02102e+09	538	467402	708339	5537	235	221	69	32927	113	6911	4131	6481005
23	DTU2016_MG_488_HX_P1MC_16h_20C_b	P1MC_16h_20C_b	23	23	DTU2016_MG_488_HX_P1MC_16h_20C_b	Short_term_storage	This study (Sample storage)	Pig_feces_1	blue	Pig_feces_1_spiked	Sample	Pig_feces_1	P1_Day_Freezer	16	-20	Freezer	Freezer	Freezer	b	4	47,70	47,70	11:04:16	1	7	0	0	P1S3MC	Spiked	16h-20C	P1MC_16h_20C_b	Nextflex	Hiseq	25673262	3876662562	22883400	2.95348e+09	2199	1266932	2132885	14433	669	707	219	98974	558	20929	12092	19163852
24	DTU2016_MG_489_HX_P1MC_16h_20C_c	P1MC_16h_20C_c	24	24	DTU2016_MG_489_HX_P1MC_16h_20C_c	Short_term_storage	This study (Sample storage)	Pig_feces_1	blue	Pig_feces_1_spiked	Sample	Pig_feces_1	P1_Day_Freezer	16	-20	Freezer	Freezer	Freezer	c	7	44,40	44,40	11:04:16	1	7	0	0	P1S3MC	Spiked	16h-20C	P1MC_16h_20C_c	Nextflex	Hiseq	12832358	1937686058	10708249	1289805308	887	650981	916746	5463	224	245	92	43817	141	9305	5549	9010432
25	DTU2016_MG_490_HX_P1_16h_5C_a	P1_16h_5C_a	25	25	DTU2016_MG_490_HX_P1_16h_5C_a	Short_term_storage	This study (Sample storage)	Pig_feces_1	blue	Pig_feces_1	Sample	Pig_feces_1	P1_Day_Fridge	16	5	Unfrozen	Fridge	Fridge	a	1	47,80	47,80	11:04:16	0	7	0	0	P1S4	Unspiked	16h5C	P1_16h_5C_a	Nextflex	Hiseq	34572436	5220437836	30607884	4018248167	20878	745661	1968212	9255	1023	444	254	156154	466	25472	14690	27369857
26	DTU2016_MG_491_HX_P1_16h_5C_b	P1_16h_5C_b	26	26	DTU2016_MG_491_HX_P1_16h_5C_b	Short_term_storage	This study (Sample storage)	Pig_feces_1	blue	Pig_feces_1	Sample	Pig_feces_1	P1_Day_Fridge	16	5	Unfrozen	Fridge	Fridge	b	6	46,00	46,00	11:04:16	0	7	0	0	P1S4	Unspiked	16h5C	P1_16h_5C_b	Nextflex	Hiseq	12831467	1937551517	11306646	1454929385	7492	291597	763408	3837	610	291	154	58425	213	9600	5624	10001768
27	DTU2016_MG_492_HX_P1_16h_5C_c	P1_16h_5C_c	27	27	DTU2016_MG_492_HX_P1_16h_5C_c	Short_term_storage	This study (Sample storage)	Pig_feces_1	blue	Pig_feces_1	Sample	Pig_feces_1	P1_Day_Fridge	16	5	Unfrozen	Fridge	Fridge	c	1	52,00	52,00	11:04:16	0	7	0	0	P1S4	Unspiked	16h5C	P1_16h_5C_c	Nextflex	Hiseq	33395541	5042726691	29245474	3827097602	18595	733224	2004981	8041	3628	821	262	150641	615	24614	14069	26104417
28	DTU2016_MG_493_HX_P1MC_16h_5C_a	P1MC_16h_5C_a	28	28	DTU2016_MG_493_HX_P1MC_16h_5C_a	Short_term_storage	This study (Sample storage)	Pig_feces_1	blue	Pig_feces_1_spiked	Sample	Pig_feces_1	P1_Day_Fridge	16	5	Unfrozen	Fridge	Fridge	a	6	49,40	49,40	11:04:16	0	7	0	0	P1S4MC	Spiked	16h5C	P1MC_16h_5C_a	Nextflex	Hiseq	13813925	2085902675	12183281	1.56734e+09	8114	670377	809578	2591	401	421	107	65516	316	9910	5912	10534513
29	DTU2016_MG_494_HX_P1MC_16h_5C_b	P1MC_16h_5C_b	29	29	DTU2016_MG_494_HX_P1MC_16h_5C_b	Short_term_storage	This study (Sample storage)	Pig_feces_1	blue	Pig_feces_1_spiked	Sample	Pig_feces_1	P1_Day_Fridge	16	5	Unfrozen	Fridge	Fridge	b	5	45,90	45,90	11:04:16	0	7	0	0	P1S4MC	Spiked	16h5C	P1MC_16h_5C_b	Nextflex	Hiseq	12755392	1926064192	10862109	1364949040	6981	616659	718647	2033	422	344	220	58159	266	8606	5336	9367828
30	DTU2016_MG_495_HX_P1MC_16h_5C_c	P1MC_16h_5C_c	30	30	DTU2016_MG_495_HX_P1MC_16h_5C_c	Short_term_storage	This study (Sample storage)	Pig_feces_1	blue	Pig_feces_1_spiked	Sample	Pig_feces_1	P1_Day_Fridge	16	5	Unfrozen	Fridge	Fridge	c	8	45,20	45,20	11:04:16	0	7	0	0	P1S4MC	Spiked	16h5C	P1MC_16h_5C_c	Nextflex	Hiseq	11882482	1794254782	10687584	1.39081e+09	7189	575946	718015	2159	331	348	360	55366	123	8504	5337	9131327
31	DTU2016_MG_496_HX_P1_16h_22C_a	P1_16h_22C_a	31	31	DTU2016_MG_496_HX_P1_16h_22C_a	Short_term_storage	This study (Sample storage)	Pig_feces_1	blue	Pig_feces_1	Sample	Pig_feces_1	P1_Day_Table	16	22	Unfrozen	Table	Table	a	4	55,00	55,00	11:04:16	0	7	0	0	P1S5	Unspiked	16h22C	P1_16h_22C_a	Nextflex	Hiseq	24067951	3634260601	19442114	2.22567e+09	14742	563389	1196850	1796	333	278	45	131925	272	14419	9962	17328984
32	DTU2016_MG_498_HX_P1_16h_22C_c	P1_16h_22C_c	33	33	DTU2016_MG_498_HX_P1_16h_22C_c	Short_term_storage	This study (Sample storage)	Pig_feces_1	blue	Pig_feces_1	Sample	Pig_feces_1	P1_Day_Table	16	22	Unfrozen	Table	Table	c	7	51,00	51,00	11:04:16	0	7	0	0	P1S5	Unspiked	16h22C	P1_16h_22C_c	Nextflex	Hiseq	11805816	1782678216	9862379	1.18773e+09	7292	306163	607568	1007	197	177	107	71130	280	7302	4841	8814703
33	DTU2016_MG_499_HX_P1MC_16h_22C_a	P1MC_16h_22C_a	34	34	DTU2016_MG_499_HX_P1MC_16h_22C_a	Short_term_storage	This study (Sample storage)	Pig_feces_1	blue	Pig_feces_1_spiked	Sample	Pig_feces_1	P1_Day_Table	16	22	Unfrozen	Table	Table	a	8	46,30	46,30	11:04:16	0	7	0	0	P1S5MC	Spiked	16h22C	P1MC_16h_22C_a	Nextflex	Hiseq	25370337	3830920887	22814246	2969120245	17967	1362530	1423146	1541	422	813	184	161947	278	17351	11299	19693057
34	DTU2016_MG_500_HX_P1MC_16h_22C_b	P1MC_16h_22C_b	35	35	DTU2016_MG_500_HX_P1MC_16h_22C_b	Short_term_storage	This study (Sample storage)	Pig_feces_1	blue	Pig_feces_1_spiked	Sample	Pig_feces_1	P1_Day_Table	16	22	Unfrozen	Table	Table	b	7	47,70	47,70	11:04:16	0	7	0	0	P1S5MC	Spiked	16h22C	P1MC_16h_22C_b	Nextflex	Hiseq	10110025	1526613775	7486629	763637784	5577	428740	425103	749	221	239	36	50378	107	5142	3690	6515532
35	DTU2016_MG_501_HX_P1MC_16h_22C_c	P1MC_16h_22C_c	36	36	DTU2016_MG_501_HX_P1MC_16h_22C_c	Short_term_storage	This study (Sample storage)	Pig_feces_1	blue	Pig_feces_1_spiked	Sample	Pig_feces_1	P1_Day_Table	16	22	Unfrozen	Table	Table	c	3	45,70	45,70	11:04:16	0	7	0	0	P1S5MC	Spiked	16h22C	P1MC_16h_22C_c	Nextflex	Hiseq	30019882	4533002182	26170847	3364323716	20666	1421008	1567199	2593	404	812	84	185657	728	19477	12649	22755400
36	DTU2016_MG_502_HX_P1EC_64h	P1EC_64h	37	37	DTU2016_MG_502_HX_P1EC_64h	Short_term_storage	This study (Sample storage)	Pig_feces_1	blue	Pig_feces_1_DNAextraction_control_Blank	Negative_control	Control	P1_Neg	64	NA	Unfrozen	Nothing	Nothing	NA	3	<0,5	0,5	11:04:16	0	7	0	0	P1EC	EC	EC	P1EC_64h	Nextflex	Hiseq	177293	26771243	159112	20337691	0	840	1943	27	0	2	0	219	16	14	0	17912
37	DTU2016_MG_503_HX_P1_64h_80C_a	P1_64h_80C_a	38	38	DTU2016_MG_503_HX_P1_64h_80C_a	Short_term_storage	This study (Sample storage)	Pig_feces_1	blue	Pig_feces_1	Sample	Pig_feces_1	P1_Weekend_Freezer	64	-80	Freezer	Freezer	FreezerDeep	a	8	47,20	47,20	11:04:16	1	7	0	0	P1S6	Unspiked	64h-80C	P1_64h_80C_a	Nextflex	Hiseq	9380408	1416441608	8396177	1.06522e+09	966	186315	804919	6787	345	194	188	36103	138	8124	4526	7271165
38	DTU2016_MG_504_HX_P1_64h_80C_b	P1_64h_80C_b	39	39	DTU2016_MG_504_HX_P1_64h_80C_b	Short_term_storage	This study (Sample storage)	Pig_feces_1	blue	Pig_feces_1	Sample	Pig_feces_1	P1_Weekend_Freezer	64	-80	Freezer	Freezer	FreezerDeep	b	4	46,30	46,30	11:04:16	1	7	0	0	P1S6	Unspiked	64h-80C	P1_64h_80C_b	Nextflex	Hiseq	26738368	4037493568	23594456	3039210051	3351	542962	2312069	19734	3275	726	246	102061	383	22933	13107	20369664
39	DTU2016_MG_505_HX_P1_64h_80C_c	P1_64h_80C_c	40	40	DTU2016_MG_505_HX_P1_64h_80C_c	Short_term_storage	This study (Sample storage)	Pig_feces_1	blue	Pig_feces_1	Sample	Pig_feces_1	P1_Weekend_Freezer	64	-80	Freezer	Freezer	FreezerDeep	c	5	46,30	46,30	11:04:16	1	7	0	0	P1S6	Unspiked	64h-80C	P1_64h_80C_c	Nextflex	Hiseq	11645906	1758531806	9842852	1230850898	800	206305	944962	4896	795	237	197	41450	219	9124	5582	8500392
40	DTU2016_MG_506_HX_P1MC_64h_80C_a	P1MC_64h_80C_a	41	41	DTU2016_MG_506_HX_P1MC_64h_80C_a	Short_term_storage	This study (Sample storage)	Pig_feces_1	blue	Pig_feces_1_spiked	Sample	Pig_feces_1	P1_Weekend_Freezer	64	-80	Freezer	Freezer	FreezerDeep	a	1	45,10	45,10	11:04:16	1	7	0	0	P1S6MC	Spiked	64h-80C	P1MC_64h_80C_a	Nextflex	Hiseq	28724201	4337354351	25444843	3.34531e+09	2317	1326351	2493064	14354	825	818	217	112662	518	24387	13666	21336463
41	DTU2016_MG_507_HX_P1MC_64h_80C_b	P1MC_64h_80C_b	42	42	DTU2016_MG_507_HX_P1MC_64h_80C_b	Short_term_storage	This study (Sample storage)	Pig_feces_1	blue	Pig_feces_1_spiked	Sample	Pig_feces_1	P1_Weekend_Freezer	64	-80	Freezer	Freezer	FreezerDeep	b	7	47,40	47,40	11:04:16	1	7	0	0	P1S6MC	Spiked	64h-80C	P1MC_64h_80C_b	Nextflex	Hiseq	12291537	1856022087	9942092	1.18162e+09	882	524614	920473	5112	640	493	119	40878	127	8942	5339	8380487
42	DTU2016_MG_508_HX_P1MC_64h_80C_b	P1MC_64h_80C_c	43	43	DTU2016_MG_508_HX_P1MC_64h_80C_b	Short_term_storage	This study (Sample storage)	Pig_feces_1	blue	Pig_feces_1_spiked	Sample	Pig_feces_1	P1_Weekend_Freezer	64	-80	Freezer	Freezer	FreezerDeep	c	8	47,10	47,10	11:04:16	1	7	0	0	P1S6MC	Spiked	64h-80C	P1MC_64h_80C_c	Nextflex	Hiseq	11177391	1687786041	9797265	1.25991e+09	827	557356	912883	5148	290	337	107	41462	172	9161	5183	8165290
43	DTU2016_MG_509_HX_P1_64h_20C_a	P1_64h_20C_a	44	44	DTU2016_MG_509_HX_P1_64h_20C_a	Short_term_storage	This study (Sample storage)	Pig_feces_1	blue	Pig_feces_1	Sample	Pig_feces_1	P1_Weekend_Freezer	64	-20	Freezer	Freezer	Freezer	a	1	44,10	44,10	11:04:16	1	7	0	0	P1S7	Unspiked	64h-20C	P1_64h_20C_a	Nextflex	Hiseq	26666642	4026662942	21839066	2.58589e+09	2666	501540	1986934	15180	709	333	211	87929	514	19518	11487	19062554
44	DTU2016_MG_510_HX_P1_64h_20C_b	P1_64h_20C_b	45	45	DTU2016_MG_510_HX_P1_64h_20C_b	Short_term_storage	This study (Sample storage)	Pig_feces_1	blue	Pig_feces_1	Sample	Pig_feces_1	P1_Weekend_Freezer	64	-20	Freezer	Freezer	Freezer	b	5	>60,0	60	11:04:16	1	7	0	0	P1S7	Unspiked	64h-20C	P1_64h_20C_b	Nextflex	Hiseq	12636744	1908148344	10985780	1.39144e+09	1112	249417	1004837	7242	216	154	125	44183	196	9900	5762	9549979
45	DTU2016_MG_511_HX_P1_64h_20C_c	P1_64h_20C_c	46	46	DTU2016_MG_511_HX_P1_64h_20C_c	Short_term_storage	This study (Sample storage)	Pig_feces_1	blue	Pig_feces_1	Sample	Pig_feces_1	P1_Weekend_Freezer	64	-20	Freezer	Freezer	Freezer	c	7	60,00	60,00	11:04:16	1	7	0	0	P1S7	Unspiked	64h-20C	P1_64h_20C_c	Nextflex	Hiseq	10506899	1586541749	8723924	1048956788	805	192281	797406	6588	958	248	94	34974	132	7677	4733	7581868
46	DTU2016_MG_512_HX_P1MC_64h_20C_a	P1MC_64h_20C_a	47	47	DTU2016_MG_512_HX_P1MC_64h_20C_a	Short_term_storage	This study (Sample storage)	Pig_feces_1	blue	Pig_feces_1_spiked	Sample	Pig_feces_1	P1_Weekend_Freezer	64	-20	Freezer	Freezer	Freezer	a	2	49,70	49,70	11:04:16	1	7	0	0	P1S7MC	Spiked	64h-20C	P1MC_64h_20C_a	Nextflex	Hiseq	25144136	3796764536	21548936	2778940034	2665	1158523	1963597	13278	815	634	127	86382	338	19526	10565	17902134
47	DTU2016_MG_513_HX_P1MC_64h_20C_b	P1MC_64h_20C_b	48	48	DTU2016_MG_513_HX_P1MC_64h_20C_b	Short_term_storage	This study (Sample storage)	Pig_feces_1	blue	Pig_feces_1_spiked	Sample	Pig_feces_1	P1_Weekend_Freezer	64	-20	Freezer	Freezer	Freezer	b	8	50,00	50,00	11:04:16	1	7	0	0	P1S7MC	Spiked	64h-20C	P1MC_64h_20C_b	Nextflex	Hiseq	10585798	1598455498	9350194	1.2064e+09	485	533507	866301	3757	377	421	159	38829	124	8471	5031	7792479
48	DTU2016_MG_514_HX_P1MC_64h_20C_c	P1MC_64h_20C_c	49	49	DTU2016_MG_514_HX_P1MC_64h_20C_c	Short_term_storage	This study (Sample storage)	Pig_feces_1	blue	Pig_feces_1_spiked	Sample	Pig_feces_1	P1_Weekend_Freezer	64	-20	Freezer	Freezer	Freezer	c	8	51,00	51,00	11:04:16	1	7	0	0	P1S7MC	Spiked	64h-20C	P1MC_64h_20C_c	Nextflex	Hiseq	11538547	1742320597	10202694	1319675900	536	641114	937975	4719	251	337	138	43236	159	9410	5430	8433162
49	DTU2016_MG_515_HX_P1_64h_5C_a	P1_64h_5C_a	50	50	DTU2016_MG_515_HX_P1_64h_5C_a	Short_term_storage	This study (Sample storage)	Pig_feces_1	blue	Pig_feces_1	Sample	Pig_feces_1	P1_Weekend_Fridge	64	5	Unfrozen	Fridge	Fridge	a	1	58,00	58,00	11:04:16	0	7	0	0	P1S8	Unspiked	64h5C	P1_64h_5C_a	Nextflex	Hiseq	27538298	4158282998	23754689	3095489473	12275	606700	1661298	3506	633	371	112	147516	446	20246	11908	21088794
50	DTU2016_MG_516_HX_P1_64h_5C_b	P1_64h_5C_b	51	51	DTU2016_MG_516_HX_P1_64h_5C_b	Short_term_storage	This study (Sample storage)	Pig_feces_1	blue	Pig_feces_1	Sample	Pig_feces_1	P1_Weekend_Fridge	64	5	Unfrozen	Fridge	Fridge	b	5	60,00	60,00	11:04:16	0	7	0	0	P1S8	Unspiked	64h5C	P1_64h_5C_b	Nextflex	Hiseq	13896030	2098300530	11916675	1.50045e+09	5746	321068	845521	1664	977	265	84	72761	310	9887	6081	10570162
51	DTU2016_MG_517_HX_P1_64h_5C_c	P1_64h_5C_c	52	52	DTU2016_MG_517_HX_P1_64h_5C_c	Short_term_storage	This study (Sample storage)	Pig_feces_1	blue	Pig_feces_1	Sample	Pig_feces_1	P1_Weekend_Fridge	64	5	Unfrozen	Fridge	Fridge	c	1	>60,0	60	11:04:16	0	7	0	0	P1S8	Unspiked	64h5C	P1_64h_5C_c	Nextflex	Hiseq	27889321	4211287471	24385371	3193357960	12823	669114	1746529	4205	2573	729	64	158403	411	20784	12348	21461785
52	DTU2016_MG_518_HX_P1MC_64h_5C_a	P1MC_64h_5C_a	53	53	DTU2016_MG_518_HX_P1MC_64h_5C_a	Short_term_storage	This study (Sample storage)	Pig_feces_1	blue	Pig_feces_1_spiked	Sample	Pig_feces_1	P1_Weekend_Fridge	64	5	Unfrozen	Fridge	Fridge	a	8	60,00	60,00	11:04:16	0	7	0	0	P1S8MC	Spiked	64h5C	P1MC_64h_5C_a	Nextflex	Hiseq	11940575	1803026825	10741214	1397963399	5170	611487	749264	852	259	252	237	68228	106	8979	5371	9181104
53	DTU2016_MG_519_HX_P1MC_64h_5C_b	P1MC_64h_5C_b	54	54	DTU2016_MG_519_HX_P1MC_64h_5C_b	Short_term_storage	This study (Sample storage)	Pig_feces_1	blue	Pig_feces_1_spiked	Sample	Pig_feces_1	P1_Weekend_Fridge	64	5	Unfrozen	Fridge	Fridge	b	4	>60,0	60	11:04:16	0	7	0	0	P1S8MC	Spiked	64h5C	P1MC_64h_5C_b	Nextflex	Hiseq	25727524	3884856124	22754649	2.92849e+09	10714	1327710	1602562	2493	736	688	36	141574	269	19347	11393	19229533
54	DTU2016_MG_520_HX_P1MC_64h_5C_c	P1MC_64h_5C_c	55	55	DTU2016_MG_520_HX_P1MC_64h_5C_c	Short_term_storage	This study (Sample storage)	Pig_feces_1	blue	Pig_feces_1_spiked	Sample	Pig_feces_1	P1_Weekend_Fridge	64	5	Unfrozen	Fridge	Fridge	c	2	>60,0	60	11:04:16	0	7	0	0	P1S8MC	Spiked	64h5C	P1MC_64h_5C_c	Nextflex	Hiseq	31115319	4698413169	26688827	3.4382e+09	12801	1506155	1853305	2696	549	694	153	164735	355	21977	13063	22787699
55	DTU2016_MG_521_HX_P1_64h_22C_a	P1_64h_22C_a	56	56	DTU2016_MG_521_HX_P1_64h_22C_a	Short_term_storage	This study (Sample storage)	Pig_feces_1	blue	Pig_feces_1	Sample	Pig_feces_1	P1_Weekend_Table	64	22	Unfrozen	Table	Table	a	6	58,00	58,00	11:04:16	0	7	0	0	P1S9	Unspiked	64h22C	P1_64h_22C_a	Nextflex	Hiseq	12953334	1955953434	11301102	1.44413e+09	7279	323594	629671	1152	122	138	70	83880	241	8804	5683	10182816
56	DTU2016_MG_522_HX_P1_64h_22C_b	P1_64h_22C_b	57	57	DTU2016_MG_522_HX_P1_64h_22C_b	Short_term_storage	This study (Sample storage)	Pig_feces_1	blue	Pig_feces_1	Sample	Pig_feces_1	P1_Weekend_Table	64	22	Unfrozen	Table	Table	b	2	>60,0	60	11:04:16	0	7	0	0	P1S9	Unspiked	64h22C	P1_64h_22C_b	Nextflex	Hiseq	30136340	4550587340	25829454	3.33005e+09	17050	801866	1422019	2148	328	284	41	193778	358	19462	13052	23083814
57	DTU2016_MG_523_HX_P1_64h_22C_c	P1_64h_22C_c	58	58	DTU2016_MG_523_HX_P1_64h_22C_c	Short_term_storage	This study (Sample storage)	Pig_feces_1	blue	Pig_feces_1	Sample	Pig_feces_1	P1_Weekend_Table	64	22	Unfrozen	Table	Table	c	7	>60,0	60	11:04:16	0	7	0	0	P1S9	Unspiked	64h22C	P1_64h_22C_c	Nextflex	Hiseq	10548816	1592871216	8507413	1008236367	5580	258792	453552	714	112	91	14	63145	119	6286	4262	7653851
58	DTU2016_MG_524_HX_P1MC_64h_22C_a	P1MC_64h_22C_a	59	59	DTU2016_MG_524_HX_P1MC_64h_22C_a	Short_term_storage	This study (Sample storage)	Pig_feces_1	blue	Pig_feces_1_spiked	Sample	Pig_feces_1	P1_Weekend_Table	64	22	Unfrozen	Table	Table	a	7	59,00	59,00	11:04:16	0	7	0	0	P1S9MC	Spiked	64h22C	P1MC_64h_22C_a	Nextflex	Hiseq	15011725	2266770475	12703546	1.5339e+09	8967	775067	692411	3765	136	606	27	94059	138	9357	6287	11057368
59	DTU2016_MG_525_HX_P1MC_64h_22C_b	P1MC_64h_22C_b	60	60	DTU2016_MG_525_HX_P1MC_64h_22C_b	Short_term_storage	This study (Sample storage)	Pig_feces_1	blue	Pig_feces_1_spiked	Sample	Pig_feces_1	P1_Weekend_Table	64	22	Unfrozen	Table	Table	b	2	57,00	57,00	11:04:16	0	7	0	0	P1S9MC	Spiked	64h22C	P1MC_64h_22C_b	Nextflex	Hiseq	24845628	3751689828	21107700	2709173646	15704	1205094	1146298	2345	259	1233	126	159689	526	15764	10344	18345330
60	DTU2016_MG_526_HX_P1MC_64h_22C_c	P1MC_64h_22C_c	61	61	DTU2016_MG_526_HX_P1MC_64h_22C_c	Short_term_storage	This study (Sample storage)	Pig_feces_1	blue	Pig_feces_1_spiked	Sample	Pig_feces_1	P1_Weekend_Table	64	22	Unfrozen	Table	Table	c	2	54,00	54,00	11:04:16	0	7	0	0	P1S9MC	Spiked	64h22C	P1MC_64h_22C_c	Nextflex	Hiseq	23828552	3598111352	18877310	2.16288e+09	13018	1100356	991564	1342	212	1071	52	130792	277	13248	9142	16414931
61	DTU2016_MG_527_HX_P2ECPBS_0h	P2ECPBS_0h	62	62	DTU2016_MG_527_HX_P2ECPBS_0h	Short_term_storage	This study (Sample storage)	Pig_feces_2	red	Pig_feces_2 DNAextraction control PBS	Negative_control	Control	P2_Neg	0	NA	Unfrozen	Nothing	Nothing	NA	2	<0,5	0,5	12:09:16	0	17	0	0	P2EC	EC	EC	P2ECPBS_0h	Nextflex	Hiseq	76638	11572338	65366	8.50819e+06	0	881	1426	19	0	0	13	184	20	14	0	14607
62	DTU2016_MG_528_HX_P2EC_0h	P2EC_0h	63	63	DTU2016_MG_528_HX_P2EC_0h	Short_term_storage	This study (Sample storage)	Pig_feces_2	red	Pig_feces_2_DNAextraction_control_Blank	Negative_control	Control	P2_Neg	0	NA	Unfrozen	Nothing	Nothing	NA	6	<0,5	0,5	12:09:16	0	17	0	0	P2EC	EC	EC	P2EC_0h	Nextflex	Hiseq	73309	11069659	63167	8.19255e+06	18	2334	3602	33	10	9	18	593	71	30	0	20694
63	DTU2016_MG_529_HX_P2_0h_a	P2_0h_a	64	64	DTU2016_MG_529_HX_P2_0h_a	Short_term_storage	This study (Sample storage)	Pig_feces_2	red	Pig_feces_2	Sample	Pig_feces_2	P2_Immediately	0	NA	Unfrozen	Nothing	Nothing	a	8	50,00	50,00	12:09:16	0	17	0	0	P2S1	Unspiked	0h	P2_0h_a	Nextflex	Hiseq	11445986	1728343886	9920188	1.26553e+09	15028	108055	539297	108931	1755	843	291	30178	156	14328	3961	9010541
64	DTU2016_MG_530_HX_P2_0h_b	P2_0h_b	65	65	DTU2016_MG_530_HX_P2_0h_b	Short_term_storage	This study (Sample storage)	Pig_feces_2	red	Pig_feces_2	Sample	Pig_feces_2	P2_Immediately	0	NA	Unfrozen	Nothing	Nothing	b	2	47,80	47,80	12:09:16	0	17	0	0	P2S1	Unspiked	0h	P2_0h_b	Nextflex	Hiseq	22631331	3417330981	19743336	2570764558	29853	218272	1090857	284238	2992	1770	716	62721	458	33799	7946	17546175
65	DTU2016_MG_531_HX_P2_0h_c	P2_0h_c	66	66	DTU2016_MG_531_HX_P2_0h_c	Short_term_storage	This study (Sample storage)	Pig_feces_2	red	Pig_feces_2	Sample	Pig_feces_2	P2_Immediately	0	NA	Unfrozen	Nothing	Nothing	c	8	50,00	50,00	12:09:16	0	17	0	0	P2S1	Unspiked	0h	P2_0h_c	Nextflex	Hiseq	11369821	1716842971	9951866	1.27781e+09	14597	113553	572834	102214	1938	662	1342	32832	365	13898	4115	8992905
66	DTU2016_MG_532_HX_P2MC_0h_a	P2MC_0h_a	67	67	DTU2016_MG_532_HX_P2MC_0h_a	Short_term_storage	This study (Sample storage)	Pig_feces_2	red	Pig_feces_2_spiked	Sample	Pig_feces_2	P2_Immediately	0	NA	Unfrozen	Nothing	Nothing	a	3	58,00	58,00	12:09:16	0	17	0	0	P2S1MC	Spiked	0h	P2MC_0h_a	Nextflex	Hiseq	28048368	4235303568	24867491	3222511936	34822	579167	1344897	487729	5961	2521	1152	76848	774	42171	9906	22036665
67	DTU2016_MG_533_HX_P2MC_0h_b	P2MC_0h_b	68	68	DTU2016_MG_533_HX_P2MC_0h_b	Short_term_storage	This study (Sample storage)	Pig_feces_2	red	Pig_feces_2_spiked	Sample	Pig_feces_2	P2_Immediately	0	NA	Unfrozen	Nothing	Nothing	b	7	53,00	53,00	12:09:16	0	17	0	0	P2S1MC	Spiked	0h	P2MC_0h_b	Nextflex	Hiseq	11216946	1693758846	8959065	1.05245e+09	13267	200645	472383	148758	1492	782	319	26714	169	13681	3493	8023366
68	DTU2016_MG_534_HX_P2MC_0h_c	P2MC_0h_c	69	69	DTU2016_MG_534_HX_P2MC_0h_c	Short_term_storage	This study (Sample storage)	Pig_feces_2	red	Pig_feces_2_spiked	Sample	Pig_feces_2	P2_Immediately	0	NA	Unfrozen	Nothing	Nothing	c	3	51,00	51,00	12:09:16	0	17	0	0	P2S1MC	Spiked	0h	P2MC_0h_c	Nextflex	Hiseq	27872429	4208736779	24525669	3.17175e+09	34561	573711	1351035	482733	19090	4046	1203	78587	1048	42724	9590	21707819
69	DTU2016_MG_535_HX_P2pureMC_0h_a	P2pureMC_0h_a	70	70	DTU2016_MG_535_HX_P2pureMC_0h_a	Short_term_storage	This study (Sample storage)	Pig_feces_2	red	Pig_feces_2_mock_community	Mock_community	Mock_community	P2_MC	0	NA	Unfrozen	Nothing	Nothing	a	3	0,22	0,22	12:09:16	0	17	0	0	P2S1pureMC	pureMC	MC	P2pureMC_0h_a	Nextflex	Hiseq	818787	123636837	724344	93904731	149	387823	32486	852	31	305	161	4256	500	367	162	256351
70	DTU2016_MG_536_HX_P2pureMC_0h_b	P2pureMC_0h_b	71	71	DTU2016_MG_536_HX_P2pureMC_0h_b	Short_term_storage	This study (Sample storage)	Pig_feces_2	red	Pig_feces_2_mock_community	Mock_community	Mock_community	P2_MC	0	NA	Unfrozen	Nothing	Nothing	b	5	0,21	0,21	12:09:16	0	17	0	0	P2S1pureMC	pureMC	MC	P2pureMC_0h_b	Nextflex	Hiseq	419785	63387535	362870	4.57942e+07	56	246610	9479	70	2	185	7	1388	37	127	0	94258
71	DTU2016_MG_537_HX_P2pureMC_0h_c	P2pureMC_0h_c	72	72	DTU2016_MG_537_HX_P2pureMC_0h_c	Short_term_storage	This study (Sample storage)	Pig_feces_2	red	Pig_feces_2_mock_community	Mock_community	Mock_community	P2_MC	0	NA	Unfrozen	Nothing	Nothing	c	1	0,27	0,27	12:09:16	0	17	0	0	P2S1pureMC	pureMC	MC	P2pureMC_0h_c	Nextflex	Hiseq	843668	127393868	735942	95972287	18	646132	5066	60	2	410	1	2508	83	174	0	38578
72	DTU2016_MG_538_HX_P2EC_16h	P2EC_16h	73	73	DTU2016_MG_538_HX_P2EC_16h	Short_term_storage	This study (Sample storage)	Pig_feces_2	red	Pig_feces_2_DNAextraction_control_Blank	Negative_control	Control	P2_Neg	16	NA	Unfrozen	Nothing	Nothing	NA	1	<0,5	0,5	12:09:16	0	17	0	0	P2EC	EC	EC	P2EC_16h	Nextflex	Hiseq	110814	16732914	57610	7.33971e+06	10	1602	3174	75	0	1	9	326	31	27	0	26786
73	DTU2016_MG_539_HX_P2_16h_80C_a	P2_16h_80C_a	74	74	DTU2016_MG_539_HX_P2_16h_80C_a	Short_term_storage	This study (Sample storage)	Pig_feces_2	red	Pig_feces_2	Sample	Pig_feces_2	P2_Day_Freezer	16	-80	Freezer	Freezer	FreezerDeep	a	6	48,00	48,00	12:09:16	1	17	0	0	P2S2	Unspiked	16h-80C	P2_16h_80C_a	Nextflex	Hiseq	13418420	2026181420	11548879	1.46751e+09	8003	124242	962646	84596	1389	690	231	46083	346	14337	6102	10223910
74	DTU2016_MG_540_HX_P2_16h_80C_b	P2_16h_80C_b	75	75	DTU2016_MG_540_HX_P2_16h_80C_b	Short_term_storage	This study (Sample storage)	Pig_feces_2	red	Pig_feces_2	Sample	Pig_feces_2	P2_Day_Freezer	16	-80	Freezer	Freezer	FreezerDeep	b	1	52,00	52,00	12:09:16	1	17	0	0	P2S2	Unspiked	16h-80C	P2_16h_80C_b	Nextflex	Hiseq	29693475	4483714725	25543652	3300996715	21340	280360	2098311	220135	4559	1678	705	100207	547	34672	12867	22570857
75	DTU2016_MG_541_HX_P2_16h_80C_c	P2_16h_80C_c	76	76	DTU2016_MG_541_HX_P2_16h_80C_c	Short_term_storage	This study (Sample storage)	Pig_feces_2	red	Pig_feces_2	Sample	Pig_feces_2	P2_Day_Freezer	16	-80	Freezer	Freezer	FreezerDeep	c	2	49,50	49,50	12:09:16	1	17	0	0	P2S2	Unspiked	16h-80C	P2_16h_80C_c	Nextflex	Hiseq	24808297	3746052847	21544304	2790386545	17149	238680	1808603	177215	3406	1451	569	87398	441	29671	11041	18954475
76	DTU2016_MG_542_HX_P2MC_16h_80C_a	P2MC_16h_80C_a	77	77	DTU2016_MG_542_HX_P2MC_16h_80C_a	Short_term_storage	This study (Sample storage)	Pig_feces_2	red	Pig_feces_2_spiked	Sample	Pig_feces_2	P2_Day_Freezer	16	-80	Freezer	Freezer	FreezerDeep	a	4	37,10	37,10	12:09:16	1	17	0	0	P2S2MC	Spiked	16h-80C	P2MC_16h_80C_a	Nextflex	Hiseq	25427199	3839507049	22224296	2822939815	9964	490143	1858590	97073	1409	1044	362	88084	391	28236	11602	19437398
77	DTU2016_MG_543_HX_P2MC_16h_80C_b	P2MC_16h_80C_b	78	78	DTU2016_MG_543_HX_P2MC_16h_80C_b	Short_term_storage	This study (Sample storage)	Pig_feces_2	red	Pig_feces_2_spiked	Sample	Pig_feces_2	P2_Day_Freezer	16	-80	Freezer	Freezer	FreezerDeep	b	7	51,00	51,00	12:09:16	1	17	0	0	P2S2MC	Spiked	16h-80C	P2MC_16h_80C_b	Nextflex	Hiseq	14155075	2137416325	11657335	1390993050	6967	259373	938185	88548	923	675	2067	44508	174	14983	5901	10159770
78	DTU2016_MG_544_HX_P2MC_16h_80C_c	P2MC_16h_80C_c	79	79	DTU2016_MG_544_HX_P2MC_16h_80C_c	Short_term_storage	This study (Sample storage)	Pig_feces_2	red	Pig_feces_2_spiked	Sample	Pig_feces_2	P2_Day_Freezer	16	-80	Freezer	Freezer	FreezerDeep	c	6	51,00	51,00	12:09:16	1	17	0	0	P2S2MC	Spiked	16h-80C	P2MC_16h_80C_c	Nextflex	Hiseq	12995683	1962348133	11176024	1415793107	6560	252230	920291	89963	523	734	252	43630	205	15126	5907	9730395
79	DTU2016_MG_545_HX_P2_16h_20C_a	P2_16h_20C_a	80	80	DTU2016_MG_545_HX_P2_16h_20C_a	Short_term_storage	This study (Sample storage)	Pig_feces_2	red	Pig_feces_2	Sample	Pig_feces_2	P2_Day_Freezer	16	-20	Freezer	Freezer	Freezer	a	5	49,70	49,70	12:09:16	1	17	0	0	P2S3	Unspiked	16h-20C	P2_16h_20C_a	Nextflex	Hiseq	11416198	1723845898	9522332	1.1513e+09	3481	98525	759726	57143	37542	4243	258	35926	399	12161	4608	8425852
80	DTU2016_MG_546_HX_P2_16h_20C_b	P2_16h_20C_b	81	81	DTU2016_MG_546_HX_P2_16h_20C_b	Short_term_storage	This study (Sample storage)	Pig_feces_2	red	Pig_feces_2	Sample	Pig_feces_2	P2_Day_Freezer	16	-20	Freezer	Freezer	Freezer	b	4	46,10	46,10	12:09:16	1	17	0	0	P2S3	Unspiked	16h-20C	P2_16h_20C_b	Nextflex	Hiseq	27524247	4156161297	24707943	3.19541e+09	13748	258921	2066968	244221	64408	9198	1054	94132	813	40698	12302	21707322
81	DTU2016_MG_547_HX_P2_16h_20C_c	P2_16h_20C_c	82	82	DTU2016_MG_547_HX_P2_16h_20C_c	Short_term_storage	This study (Sample storage)	Pig_feces_2	red	Pig_feces_2	Sample	Pig_feces_2	P2_Day_Freezer	16	-20	Freezer	Freezer	Freezer	c	2	47,20	47,20	12:09:16	1	17	0	0	P2S3	Unspiked	16h-20C	P2_16h_20C_c	Nextflex	Hiseq	30841111	4657007761	27422314	3.59502e+09	14933	293563	2258863	262189	27291	4690	772	105874	664	41414	13129	24192468
82	DTU2016_MG_548_HX_P2MC_16h_20C_a	P2MC_16h_20C_a	83	83	DTU2016_MG_548_HX_P2MC_16h_20C_a	Short_term_storage	This study (Sample storage)	Pig_feces_2	red	Pig_feces_2_spiked	Sample	Pig_feces_2	P2_Day_Freezer	16	-20	Freezer	Freezer	Freezer	a	1	51,00	51,00	12:09:16	1	17	0	0	P2S3MC	Spiked	16h-20C	P2MC_16h_20C_a	Nextflex	Hiseq	29196841	4408722991	25599442	3.35246e+09	11976	564588	2053768	256375	6273	2103	610	95004	677	39041	11932	22291957
83	DTU2016_MG_549_HX_P2MC_16h_20C_b	P2MC_16h_20C_b	84	84	DTU2016_MG_549_HX_P2MC_16h_20C_b	Short_term_storage	This study (Sample storage)	Pig_feces_2	red	Pig_feces_2_spiked	Sample	Pig_feces_2	P2_Day_Freezer	16	-20	Freezer	Freezer	Freezer	b	4	49,80	49,80	12:09:16	1	17	0	0	P2S3MC	Spiked	16h-20C	P2MC_16h_20C_b	Nextflex	Hiseq	31063060	4690522060	26874316	3396869567	12610	580667	2187168	288639	36505	5448	818	100036	569	42937	13158	23382810
84	DTU2016_MG_550_HX_P2MC_16h_20C_c	P2MC_16h_20C_c	85	85	DTU2016_MG_550_HX_P2MC_16h_20C_c	Short_term_storage	This study (Sample storage)	Pig_feces_2	red	Pig_feces_2_spiked	Sample	Pig_feces_2	P2_Day_Freezer	16	-20	Freezer	Freezer	Freezer	c	6	51,00	51,00	12:09:16	1	17	0	0	P2S3MC	Spiked	16h-20C	P2MC_16h_20C_c	Nextflex	Hiseq	12462106	1881778006	10584367	1.33838e+09	3530	241843	829299	90420	4606	1140	262	39806	276	13891	5363	9264925
85	DTU2016_MG_551_HX_P2_16h_5C_a	P2_16h_5C_a	86	86	DTU2016_MG_551_HX_P2_16h_5C_a	Short_term_storage	This study (Sample storage)	Pig_feces_2	red	Pig_feces_2	Sample	Pig_feces_2	P2_Day_Fridge	16	5	Unfrozen	Fridge	Fridge	a	7	50,00	50,00	12:09:16	0	17	0	0	P2S4	Unspiked	16h5C	P2_16h_5C_a	Nextflex	Hiseq	15677769	2367343119	12923280	1548607648	21596	163576	697276	41793	2301	549	185	49730	172	9635	5780	11886269
86	DTU2016_MG_552_HX_P2_16h_5C_b	P2_16h_5C_b	87	87	DTU2016_MG_552_HX_P2_16h_5C_b	Short_term_storage	This study (Sample storage)	Pig_feces_2	red	Pig_feces_2	Sample	Pig_feces_2	P2_Day_Fridge	16	5	Unfrozen	Fridge	Fridge	b	6	52,00	52,00	12:09:16	0	17	0	0	P2S4	Unspiked	16h5C	P2_16h_5C_b	Nextflex	Hiseq	15341736	2316602136	13582765	1.74811e+09	21655	180846	730317	53407	1385	649	300	53006	380	10804	5996	12441939
87	DTU2016_MG_553_HX_P2_16h_5C_c	P2_16h_5C_c	88	88	DTU2016_MG_553_HX_P2_16h_5C_c	Short_term_storage	This study (Sample storage)	Pig_feces_2	red	Pig_feces_2	Sample	Pig_feces_2	P2_Day_Fridge	16	5	Unfrozen	Fridge	Fridge	c	6	46,70	46,70	12:09:16	0	17	0	0	P2S4	Unspiked	16h5C	P2_16h_5C_c	Nextflex	Hiseq	12243666	1848793566	10202307	1.27839e+09	15991	126188	540753	39405	2238	577	231	38239	202	8199	4167	9351340
88	DTU2016_MG_554_HX_P2MC_16h_5C_a	P2MC_16h_5C_a	89	89	DTU2016_MG_554_HX_P2MC_16h_5C_a	Short_term_storage	This study (Sample storage)	Pig_feces_2	red	Pig_feces_2_spiked	Sample	Pig_feces_2	P2_Day_Fridge	16	5	Unfrozen	Fridge	Fridge	a	4	46,36	46,36	12:09:16	0	17	0	0	P2S4MC	Spiked	16h5C	P2MC_16h_5C_a	Nextflex	Hiseq	25508858	3851837558	22550275	2902006852	32994	504952	1220097	128007	1636	1315	546	88660	412	20014	9613	20141689
89	DTU2016_MG_555_HX_P2MC_16h_5C_b	P2MC_16h_5C_b	90	90	DTU2016_MG_555_HX_P2MC_16h_5C_b	Short_term_storage	This study (Sample storage)	Pig_feces_2	red	Pig_feces_2_spiked	Sample	Pig_feces_2	P2_Day_Fridge	16	5	Unfrozen	Fridge	Fridge	b	5	48,60	48,60	12:09:16	0	17	0	0	P2S4MC	Spiked	16h5C	P2MC_16h_5C_b	Nextflex	Hiseq	15693300	2369688300	12934257	1.60044e+09	17966	273573	738207	34789	1691	658	208	50402	308	9756	6015	11703451
90	DTU2016_MG_556_HX_P2MC_16h_5C_c	P2MC_16h_5C_c	91	91	DTU2016_MG_556_HX_P2MC_16h_5C_c	Short_term_storage	This study (Sample storage)	Pig_feces_2	red	Pig_feces_2_spiked	Sample	Pig_feces_2	P2_Day_Fridge	16	5	Unfrozen	Fridge	Fridge	c	2	55,00	55,00	12:09:16	0	17	0	0	P2S4MC	Spiked	16h5C	P2MC_16h_5C_c	Nextflex	Hiseq	26803799	4047373649	22926905	2.9466e+09	34621	498879	1268694	101807	1301	1210	452	92066	381	19552	10138	20649457
91	DTU2016_MG_557_HX_P2_16h_22C_a	P2_16h_22C_a	92	92	DTU2016_MG_557_HX_P2_16h_22C_a	Short_term_storage	This study (Sample storage)	Pig_feces_2	red	Pig_feces_2	Sample	Pig_feces_2	P2_Day_Table	16	22	Unfrozen	Table	Table	a	8	56,00	56,00	12:09:16	0	17	0	0	P2S5	Unspiked	16h22C	P2_16h_22C_a	Nextflex	Hiseq	15517866	2343197766	13807507	1.78657e+09	23767	209187	736753	3560	367	256	2819	66207	145	8931	6164	12679533
92	DTU2016_MG_558_HX_P2_16h_22C_b	P2_16h_22C_b	93	93	DTU2016_MG_558_HX_P2_16h_22C_b	Short_term_storage	This study (Sample storage)	Pig_feces_2	red	Pig_feces_2	Sample	Pig_feces_2	P2_Day_Table	16	22	Unfrozen	Table	Table	b	3	52,00	52,00	12:09:16	0	17	0	0	P2S5	Unspiked	16h22C	P2_16h_22C_b	Nextflex	Hiseq	23763067	3588223117	19434193	2.23757e+09	28365	301308	946626	9234	455	433	152	86354	434	12401	8072	17867094
93	DTU2016_MG_559_HX_P2_16h_22C_c	P2_16h_22C_c	94	94	DTU2016_MG_559_HX_P2_16h_22C_c	Short_term_storage	This study (Sample storage)	Pig_feces_2	red	Pig_feces_2	Sample	Pig_feces_2	P2_Day_Table	16	22	Unfrozen	Table	Table	c	4	59,00	59,00	12:09:16	0	17	0	0	P2S5	Unspiked	16h22C	P2_16h_22C_c	Nextflex	Hiseq	35392263	5344231713	31245551	4023864463	50342	476614	1621925	13800	987	660	96	147870	405	21036	13641	28720929
94	DTU2016_MG_560_HX_P2MC_16h_22C_a	P2MC_16h_22C_a	95	95	DTU2016_MG_560_HX_P2MC_16h_22C_a	Short_term_storage	This study (Sample storage)	Pig_feces_2	red	Pig_feces_2_spiked	Sample	Pig_feces_2	P2_Day_Table	16	22	Unfrozen	Table	Table	a	5	>60,0	60	12:09:16	0	17	0	0	P2S5MC	Spiked	16h22C	P2MC_16h_22C_a	Nextflex	Hiseq	12598316	1902345716	10584881	1321019295	16171	248029	538358	4120	189	404	54	47808	168	6477	4603	9583002
95	DTU2016_MG_561_HX_P2MC_16h_22C_b	P2MC_16h_22C_b	96	96	DTU2016_MG_561_HX_P2MC_16h_22C_b	Short_term_storage	This study (Sample storage)	Pig_feces_2	red	Pig_feces_2_spiked	Sample	Pig_feces_2	P2_Day_Table	16	22	Unfrozen	Table	Table	b	8	>60,0	60	12:09:16	0	17	0	0	P2S5MC	Spiked	16h22C	P2MC_16h_22C_b	Nextflex	Hiseq	13336639	2013832489	11802843	1525190356	20114	276647	583621	3582	170	467	138	54665	230	7366	5028	10763119
96	DTU2016_MG_562_HX_P2MC_16h_22C_c	P2MC_16h_22C_c	97	97	DTU2016_MG_562_HX_P2MC_16h_22C_c	Short_term_storage	This study (Sample storage)	Pig_feces_2	red	Pig_feces_2_spiked	Sample	Pig_feces_2	P2_Day_Table	16	22	Unfrozen	Table	Table	c	8	51,00	51,00	12:09:16	0	17	0	0	P2S5MC	Spiked	16h22C	P2MC_16h_22C_c	Nextflex	Hiseq	14249982	2151747282	12754519	1.6515e+09	21894	304258	664649	4429	200	501	117	59404	253	8178	5573	11617771
97	DTU2016_MG_563_HX_P2EC_64h	P2EC_64h	98	98	DTU2016_MG_563_HX_P2EC_64h	Short_term_storage	This study (Sample storage)	Pig_feces_2	red	Pig_feces_2_DNAextraction_control_Blank	Negative_control	Control	P2_Neg	64	NA	Unfrozen	Nothing	Nothing	NA	8	<0,5	0,5	12:09:16	0	17	0	0	P2EC	EC	EC	P2EC_64h	Nextflex	Hiseq	98337	14848887	83731	10997388	0	1684	1207	24	0	5	30	140	14	16	0	13675
98	DTU2016_MG_564_HX_P2_64h_80C_a	P2_64h_80C_a	99	99	DTU2016_MG_564_HX_P2_64h_80C_a	Short_term_storage	This study (Sample storage)	Pig_feces_2	red	Pig_feces_2	Sample	Pig_feces_2	P2_Weekend_Freezer	64	-80	Freezer	Freezer	FreezerDeep	a	4	54,00	54,00	12:09:16	1	17	0	0	P2S6	Unspiked	64h-80C	P2_64h_80C_a	Nextflex	Hiseq	30764150	4645386650	27349015	3.52554e+09	27747	292078	2180717	194456	2360	1149	592	97553	495	35914	12006	24250760
99	DTU2016_MG_565_HX_P2_64h_80C_b	P2_64h_80C_b	100	100	DTU2016_MG_565_HX_P2_64h_80C_b	Short_term_storage	This study (Sample storage)	Pig_feces_2	red	Pig_feces_2	Sample	Pig_feces_2	P2_Weekend_Freezer	64	-80	Freezer	Freezer	FreezerDeep	b	7	60,00	60,00	12:09:16	1	17	0	0	P2S6	Unspiked	64h-80C	P2_64h_80C_b	Nextflex	Hiseq	11434895	1726669145	9494006	1141278831	8441	93075	717979	55595	840	388	153	31884	174	11094	4028	8497950
100	DTU2016_MG_566_HX_P2_64h_80C_c	P2_64h_80C_c	101	101	DTU2016_MG_566_HX_P2_64h_80C_c	Short_term_storage	This study (Sample storage)	Pig_feces_2	red	Pig_feces_2	Sample	Pig_feces_2	P2_Weekend_Freezer	64	-80	Freezer	Freezer	FreezerDeep	c	3	54,00	54,00	12:09:16	1	17	0	0	P2S6	Unspiked	64h-80C	P2_64h_80C_c	Nextflex	Hiseq	30239864	4566219464	26434871	3.41064e+09	31029	277523	1988780	200696	5672	1754	744	88391	711	33770	10631	23581302
101	DTU2016_MG_567_HX_P2MC_64h_80C_a	P2MC_64h_80C_a	102	102	DTU2016_MG_567_HX_P2MC_64h_80C_a	Short_term_storage	This study (Sample storage)	Pig_feces_2	red	Pig_feces_2_spiked	Sample	Pig_feces_2	P2_Weekend_Freezer	64	-80	Freezer	Freezer	FreezerDeep	a	1	54,00	54,00	12:09:16	1	17	0	0	P2S6MC	Spiked	64h-80C	P2MC_64h_80C_a	Nextflex	Hiseq	31269645	4721716395	26969623	3.51291e+09	21597	563367	2146255	234988	7807	2237	694	97398	632	38642	12091	23697435
102	DTU2016_MG_568_HX_P2MC_64h_80C_b	P2MC_64h_80C_b	103	103	DTU2016_MG_568_HX_P2MC_64h_80C_b	Short_term_storage	This study (Sample storage)	Pig_feces_2	red	Pig_feces_2_spiked	Sample	Pig_feces_2	P2_Weekend_Freezer	64	-80	Freezer	Freezer	FreezerDeep	b	3	58,00	58,00	12:09:16	1	17	0	0	P2S6MC	Spiked	64h-80C	P2MC_64h_80C_b	Nextflex	Hiseq	29990437	4528555987	26857398	3524136990	25402	549003	2105289	244570	2930	1352	1003	95296	550	40575	12030	23200875
103	DTU2016_MG_569_HX_P2MC_64h_80C_c	P2MC_64h_80C_c	104	104	DTU2016_MG_569_HX_P2MC_64h_80C_c	Short_term_storage	This study (Sample storage)	Pig_feces_2	red	Pig_feces_2_spiked	Sample	Pig_feces_2	P2_Weekend_Freezer	64	-80	Freezer	Freezer	FreezerDeep	c	8	53,00	53,00	12:09:16	1	17	0	0	P2S6MC	Spiked	64h-80C	P2MC_64h_80C_c	Nextflex	Hiseq	11878978	1793725678	10477724	1.35222e+09	7655	224757	804486	73482	980	517	238	36122	198	13457	4653	9214650
104	DTU2016_MG_570_HX_P2_64h_20C_a	P2_64h_20C_a	105	105	DTU2016_MG_570_HX_P2_64h_20C_a	Short_term_storage	This study (Sample storage)	Pig_feces_2	red	Pig_feces_2	Sample	Pig_feces_2	P2_Weekend_Freezer	64	-20	Freezer	Freezer	Freezer	a	5	53,00	53,00	12:09:16	1	17	0	0	P2S7	Unspiked	64h-20C	P2_64h_20C_a	Nextflex	Hiseq	11783908	1779370108	10050450	1.2619e+09	6093	103364	815966	54766	705	423	195	36842	219	11896	4749	8927556
105	DTU2016_MG_571_HX_P2_64h_20C_b	P2_64h_20C_b	106	106	DTU2016_MG_571_HX_P2_64h_20C_b	Short_term_storage	This study (Sample storage)	Pig_feces_2	red	Pig_feces_2	Sample	Pig_feces_2	P2_Weekend_Freezer	64	-20	Freezer	Freezer	Freezer	b	8	53,00	53,00	12:09:16	1	17	0	0	P2S7	Unspiked	64h-20C	P2_64h_20C_b	Nextflex	Hiseq	13503261	2038992411	11439957	1.4447e+09	6803	115504	888745	55624	1074	678	31935	39642	196	12729	5315	10095414
106	DTU2016_MG_572_HX_P2_64h_20C_c	P2_64h_20C_c	107	107	DTU2016_MG_572_HX_P2_64h_20C_c	Short_term_storage	This study (Sample storage)	Pig_feces_2	red	Pig_feces_2	Sample	Pig_feces_2	P2_Weekend_Freezer	64	-20	Freezer	Freezer	Freezer	c	7	>60,0	60	12:09:16	1	17	0	0	P2S7	Unspiked	64h-20C	P2_64h_20C_c	Nextflex	Hiseq	15822021	2389125171	13033030	1556552160	8945	126436	996340	68747	526	410	236	44678	223	14341	5912	11725215
107	DTU2016_MG_573_HX_P2MC_64h_20C_a	P2MC_64h_20C_a	108	108	DTU2016_MG_573_HX_P2MC_64h_20C_a	Short_term_storage	This study (Sample storage)	Pig_feces_2	red	Pig_feces_2_spiked	Sample	Pig_feces_2	P2_Weekend_Freezer	64	-20	Freezer	Freezer	Freezer	a	3	54,00	54,00	12:09:16	1	17	0	0	P2S7MC	Spiked	64h-20C	P2MC_64h_20C_a	Nextflex	Hiseq	26639737	4022600287	23547614	3.05205e+09	17956	497192	1997962	206917	14587	2586	725	89737	648	36325	11176	20488293
108	DTU2016_MG_574_HX_P2MC_64h_20C_b	P2MC_64h_20C_b	109	109	DTU2016_MG_574_HX_P2MC_64h_20C_b	Short_term_storage	This study (Sample storage)	Pig_feces_2	red	Pig_feces_2_spiked	Sample	Pig_feces_2	P2_Weekend_Freezer	64	-20	Freezer	Freezer	Freezer	b	3	49,20	49,20	12:09:16	1	17	0	0	P2S7MC	Spiked	64h-20C	P2MC_64h_20C_b	Nextflex	Hiseq	34654107	5232770157	31268498	4099115006	24325	689542	2634001	273513	7322	2125	1142	119711	886	47271	14562	27292226
109	DTU2016_MG_575_HX_P2MC_64h_20C_c	P2MC_64h_20C_c	110	110	DTU2016_MG_575_HX_P2MC_64h_20C_c	Short_term_storage	This study (Sample storage)	Pig_feces_2	red	Pig_feces_2_spiked	Sample	Pig_feces_2	P2_Weekend_Freezer	64	-20	Freezer	Freezer	Freezer	c	6	51,00	51,00	12:09:16	1	17	0	0	P2S7MC	Spiked	64h-20C	P2MC_64h_20C_c	Nextflex	Hiseq	15301618	2310544318	13284329	1691333416	9482	283088	1032480	89088	1361	678	332	47963	469	17015	6137	11658590
110	DTU2016_MG_576_HX_P2_64h_5C_a	P2_64h_5C_a	111	111	DTU2016_MG_576_HX_P2_64h_5C_a	Short_term_storage	This study (Sample storage)	Pig_feces_2	red	Pig_feces_2	Sample	Pig_feces_2	P2_Weekend_Fridge	64	5	Unfrozen	Fridge	Fridge	a	8	55,00	55,00	12:09:16	0	17	0	0	P2S8	Unspiked	64h5C	P2_64h_5C_a	Nextflex	Hiseq	11662046	1760968946	10389872	1.34567e+09	16385	182457	580027	6784	346	224	459	59193	143	7071	4683	9463297
111	DTU2016_MG_577_HX_P2_64h_5C_b	P2_64h_5C_b	112	112	DTU2016_MG_577_HX_P2_64h_5C_b	Short_term_storage	This study (Sample storage)	Pig_feces_2	red	Pig_feces_2	Sample	Pig_feces_2	P2_Weekend_Fridge	64	5	Unfrozen	Fridge	Fridge	b	1	52,00	52,00	12:09:16	0	17	0	0	P2S8	Unspiked	64h5C	P2_64h_5C_b	Nextflex	Hiseq	24680377	3726736927	21698121	2.8472e+09	30357	391093	1233666	20626	792	573	4993	127005	704	14758	9973	19689082
112	DTU2016_MG_578_HX_P2_64h_5C_c	P2_64h_5C_c	113	113	DTU2016_MG_578_HX_P2_64h_5C_c	Short_term_storage	This study (Sample storage)	Pig_feces_2	red	Pig_feces_2	Sample	Pig_feces_2	P2_Weekend_Fridge	64	5	Unfrozen	Fridge	Fridge	c	7	43,20	43,20	12:09:16	0	17	0	0	P2S8	Unspiked	64h5C	P2_64h_5C_c	Nextflex	Hiseq	11162537	1685543087	8873446	1040697835	12984	150703	471630	6479	208	153	60	48198	116	5371	3713	8031674
113	DTU2016_MG_579_HX_P2MC_64h_5C_a	P2MC_64h_5C_a	114	114	DTU2016_MG_579_HX_P2MC_64h_5C_a	Short_term_storage	This study (Sample storage)	Pig_feces_2	red	Pig_feces_2_spiked	Sample	Pig_feces_2	P2_Weekend_Fridge	64	5	Unfrozen	Fridge	Fridge	a	4	48,90	48,90	12:09:16	0	17	0	0	P2S8MC	Spiked	64h5C	P2MC_64h_5C_a	Nextflex	Hiseq	29167248	4404254448	26027192	3366193282	37684	657652	1499456	22812	702	1060	167	151876	527	18069	12283	23465261
114	DTU2016_MG_580_HX_P2MC_64h_5C_b	P2MC_64h_5C_b	115	115	DTU2016_MG_580_HX_P2MC_64h_5C_b	Short_term_storage	This study (Sample storage)	Pig_feces_2	red	Pig_feces_2_spiked	Sample	Pig_feces_2	P2_Weekend_Fridge	64	5	Unfrozen	Fridge	Fridge	b	2	49,30	49,30	12:09:16	0	17	0	0	P2S8MC	Spiked	64h5C	P2MC_64h_5C_b	Nextflex	Hiseq	24314935	3671555185	21120553	2.74218e+09	30917	537695	1129108	21029	686	753	1079	119750	290	14422	9323	18827737
115	DTU2016_MG_581_HX_P2MC_64h_5C_c	P2MC_64h_5C_c	116	116	DTU2016_MG_581_HX_P2MC_64h_5C_c	Short_term_storage	This study (Sample storage)	Pig_feces_2	red	Pig_feces_2_spiked	Sample	Pig_feces_2	P2_Weekend_Fridge	64	5	Unfrozen	Fridge	Fridge	c	7	57,00	57,00	12:09:16	0	17	0	0	P2S8MC	Spiked	64h5C	P2MC_64h_5C_c	Nextflex	Hiseq	12191103	1840856553	9804391	1.15711e+09	12986	228909	532625	5311	259	294	33	51860	129	6158	4454	8908917
116	DTU2016_MG_582_HX_P2_64h_22C_a	P2_64h_22C_a	117	117	DTU2016_MG_582_HX_P2_64h_22C_a	Short_term_storage	This study (Sample storage)	Pig_feces_2	red	Pig_feces_2	Sample	Pig_feces_2	P2_Weekend_Table	64	22	Unfrozen	Table	Table	a	6	48,20	48,20	12:09:16	0	17	0	0	P2S9	Unspiked	64h22C	P2_64h_22C_a	Nextflex	Hiseq	16104706	2431810606	13945295	1772279953	22871	207261	657722	2042	271	197	88	66888	244	8058	6279	12910299
117	DTU2016_MG_583_HX_P2_64h_22C_b	P2_64h_22C_b	118	118	DTU2016_MG_583_HX_P2_64h_22C_b	Short_term_storage	This study (Sample storage)	Pig_feces_2	red	Pig_feces_2	Sample	Pig_feces_2	P2_Weekend_Table	64	22	Unfrozen	Table	Table	b	2	51,00	51,00	12:09:16	0	17	0	0	P2S9	Unspiked	64h22C	P2_64h_22C_b	Nextflex	Hiseq	31723942	4790315242	27583332	3586609781	41528	446298	1320197	4450	577	376	5	141319	459	16490	12415	25328060
118	DTU2016_MG_584_HX_P2_64h_22C_c	P2_64h_22C_c	119	119	DTU2016_MG_584_HX_P2_64h_22C_c	Short_term_storage	This study (Sample storage)	Pig_feces_2	red	Pig_feces_2	Sample	Pig_feces_2	P2_Weekend_Table	64	22	Unfrozen	Table	Table	c	5	50,00	50,00	12:09:16	0	17	0	0	P2S9	Unspiked	64h22C	P2_64h_22C_c	Nextflex	Hiseq	14197619	2143840469	12428392	1.57489e+09	19954	198221	579274	1528	144	192	49	61438	388	7326	5704	11476026
119	DTU2016_MG_585_HX_P2MC_64h_22C_a	P2MC_64h_22C_a	120	120	DTU2016_MG_585_HX_P2MC_64h_22C_a	Short_term_storage	This study (Sample storage)	Pig_feces_2	red	Pig_feces_2_spiked	Sample	Pig_feces_2	P2_Weekend_Table	64	22	Unfrozen	Table	Table	a	2	47,20	47,20	12:09:16	0	17	0	0	P2S9MC	Spiked	64h22C	P2MC_64h_22C_a	Nextflex	Hiseq	23871787	3604639837	20823888	2715064747	33827	539204	962714	3766	355	441	4	101181	400	12384	9081	18868330
120	DTU2016_MG_586_HX_P2MC_64h_22C_b	P2MC_64h_22C_b	121	121	DTU2016_MG_586_HX_P2MC_64h_22C_b	Short_term_storage	This study (Sample storage)	Pig_feces_2	red	Pig_feces_2_spiked	Sample	Pig_feces_2	P2_Weekend_Table	64	22	Unfrozen	Table	Table	b	1	49,70	49,70	12:09:16	0	17	0	0	P2S9MC	Spiked	64h22C	P2MC_64h_22C_b	Nextflex	Hiseq	26997965	4076692715	23470826	3.05492e+09	35917	634435	1088870	4343	381	530	32	120241	509	13361	10019	21432728
121	DTU2016_MG_587_HX_P2MC_64h_22C_c	P2MC_64h_22C_c	122	122	DTU2016_MG_587_HX_P2MC_64h_22C_c	Short_term_storage	This study (Sample storage)	Pig_feces_2	red	Pig_feces_2_spiked	Sample	Pig_feces_2	P2_Weekend_Table	64	22	Unfrozen	Table	Table	c	5	58,00	58,00	12:09:16	0	17	0	0	P2S9MC	Spiked	64h22C	P2MC_64h_22C_c	Nextflex	Hiseq	15488551	2338771201	12904239	1595206549	19577	342749	577720	1623	151	267	43	61467	182	7378	5684	11799264
122	DTU2016_MG_588_HX_S1ECPBS_0h	S1ECPBS_0h	123	123	DTU2016_MG_588_HX_S1ECPBS_0h	Short_term_storage	This study (Sample storage)	Sewage_1	forestgreen	Sewage_1_DNAextraction_control_ PBS	Negative_control	Control	S1_Neg	0	NA	Unfrozen	Nothing	Nothing	NA	1	<0,50	0,5	03:10:16	0	12	14	13	S1EC	EC	EC	S1ECPBS_0h	Nextflex	Hiseq	180892	27314692	135661	1.57917e+07	0	2298	3026	31	0	24	443	458	58	25	0	25279
123	DTU2016_MG_589_HX_S1EC_0h	S1EC_0h	124	124	DTU2016_MG_589_HX_S1EC_0h	Short_term_storage	This study (Sample storage)	Sewage_1	forestgreen	Sewage_1_DNAextraction_control_Blank	Negative_control	Control	S1_Neg	0	NA	Unfrozen	Nothing	Nothing	NA	4	<0,50	0,5	03:10:16	0	12	14	13	S1EC	EC	EC	S1EC_0h	Nextflex	Hiseq	230613	34822563	185388	2.11538e+07	0	1616	1793	36	0	1	60	215	22	20	0	18734
124	DTU2016_MG_590_HX_S1_0h_a	S1_0h_a	125	125	DTU2016_MG_590_HX_S1_0h_a	Short_term_storage	This study (Sample storage)	Sewage_1	forestgreen	Sewage_1	Sample	Sewage_1	S1_Immediately	0	NA	Unfrozen	Nothing	Nothing	a	1	52,00	52,00	03:10:16	0	12	14	13	S1S1	Unspiked	0h	S1_0h_a	Nextflex	Hiseq	7593974	1146690074	6652882	867169337	4817	569858	857104	5083	1724	3886	36827	178695	28716	4913	1116	4829915
125	DTU2016_MG_591_HX_S1_0h_b	S1_0h_b	126	126	DTU2016_MG_591_HX_S1_0h_b	Short_term_storage	This study (Sample storage)	Sewage_1	forestgreen	Sewage_1	Sample	Sewage_1	S1_Immediately	0	NA	Unfrozen	Nothing	Nothing	b	5	54,00	54,00	03:10:16	0	12	14	13	S1S1	Unspiked	0h	S1_0h_b	Nextflex	Hiseq	6903675	1042454925	5766485	708632953	3987	487545	726670	3402	1738	3258	22006	151337	26648	3632	837	4217247
126	DTU2016_MG_592_HX_S1_0h_c	S1_0h_c	127	127	DTU2016_MG_592_HX_S1_0h_c	Short_term_storage	This study (Sample storage)	Sewage_1	forestgreen	Sewage_1	Sample	Sewage_1	S1_Immediately	0	NA	Unfrozen	Nothing	Nothing	c	6	46,10	46,10	03:10:16	0	12	14	13	S1S1	Unspiked	0h	S1_0h_c	Nextflex	Hiseq	5522102	833837402	4682245	5.85689e+08	3301	397726	588491	2626	1988	2631	21496	125048	19092	3212	732	3453887
127	DTU2016_MG_593_HX_S1MC_0h_a	S1MC_0h_a	128	128	DTU2016_MG_593_HX_S1MC_0h_a	Short_term_storage	This study (Sample storage)	Sewage_1	forestgreen	Sewage_1_spiked	Sample	Sewage_1	S1_Immediately	0	NA	Unfrozen	Nothing	Nothing	a	4	46,00	46,00	03:10:16	0	12	14	13	S1S1MC	Spiked	0h	S1MC_0h_a	Nextflex	Hiseq	6639472	1002560272	5800772	739684532	3953	1032532	662935	3848	5311	4030	26903	142597	18342	3678	866	3797003
128	DTU2016_MG_594_HX_S1MC_0h_b	S1MC_0h_b	129	129	DTU2016_MG_594_HX_S1MC_0h_b	Short_term_storage	This study (Sample storage)	Sewage_1	forestgreen	Sewage_1_spiked	Sample	Sewage_1	S1_Immediately	0	NA	Unfrozen	Nothing	Nothing	b	6	47,10	47,10	03:10:16	0	12	14	13	S1S1MC	Spiked	0h	S1MC_0h_b	Nextflex	Hiseq	7680803	1159801253	6627068	830718615	4271	996464	768594	2334	1201	3813	16918	162010	23037	3579	902	4608718
129	DTU2016_MG_595_HX_S1MC_0h_c	S1MC_0h_c	130	130	DTU2016_MG_595_HX_S1MC_0h_c	Short_term_storage	This study (Sample storage)	Sewage_1	forestgreen	Sewage_1_spiked	Sample	Sewage_1	S1_Immediately	0	NA	Unfrozen	Nothing	Nothing	c	6	49,30	49,30	03:10:16	0	12	14	13	S1S1MC	Spiked	0h	S1MC_0h_c	Nextflex	Hiseq	6212181	938039331	5233530	652122093	3500	737906	590485	2643	1147	2917	14416	130516	18809	2952	702	3602671
130	DTU2016_MG_596_HX_S1pureMC_0h_a	S1pureMC_0h_a	131	131	DTU2016_MG_596_HX_S1pureMC_0h_a	Short_term_storage	This study (Sample storage)	Sewage_1	forestgreen	Sewage_1_mock_community	Mock_community	Mock_community	S1_MC	0	NA	Unfrozen	Nothing	Nothing	a	8	1,85	1,85	03:10:16	0	12	14	13	S1S1pureMC	pureMC	MC	S1pureMC_0h_a	Nextflex	Hiseq	12559446	1896476346	11149011	1.41697e+09	66	10725364	26140	216	20	14708	1104	38450	107	2696	227	256454
131	DTU2016_MG_597_HX_S1pureMC_0h_b	S1pureMC_0h_b	132	132	DTU2016_MG_597_HX_S1pureMC_0h_b	Short_term_storage	This study (Sample storage)	Sewage_1	forestgreen	Sewage_1_mock_community	Mock_community	Mock_community	S1_MC	0	NA	Unfrozen	Nothing	Nothing	b	4	1,59	1,59	03:10:16	0	12	14	13	S1S1pureMC	pureMC	MC	S1pureMC_0h_b	Nextflex	Hiseq	3089486	466512386	2715523	345042217	127	2274319	12094	532	18	2978	87	8588	58	696	79	137878
132	DTU2016_MG_598_HX_S1pureMC_0h_c	S1pureMC_0h_c	133	133	DTU2016_MG_598_HX_S1pureMC_0h_c	Short_term_storage	This study (Sample storage)	Sewage_1	forestgreen	Sewage_1_mock_community	Mock_community	Mock_community	S1_MC	0	NA	Unfrozen	Nothing	Nothing	c	3	1,80	1,80	03:10:16	0	12	14	13	S1S1pureMC	pureMC	MC	S1pureMC_0h_c	Nextflex	Hiseq	6122239	924458089	5312707	676757371	26	5088193	13863	314	9	6536	0	17769	80	1346	104	118199
133	DTU2016_MG_599_HX_S1EC_16h	S1EC_16h	134	134	DTU2016_MG_599_HX_S1EC_16h	Short_term_storage	This study (Sample storage)	Sewage_1	forestgreen	Sewage_1_DNAextraction_control_Blank	Negative_control	Control	S1_Neg	16	NA	Unfrozen	Nothing	Nothing	NA	5	<0,5	0,5	03:10:16	0	12	14	13	S1EC	EC	EC	S1EC_16h	Nextflex	Hiseq	33443	5049893	25353	3.14503e+06	0	1363	1780	0	3	3	14	306	53	9	0	8439
134	DTU2016_MG_600_HX_S1_16h_80C_a	S1_16h_80C_a	135	135	DTU2016_MG_600_HX_S1_16h_80C_a	Short_term_storage	This study (Sample storage)	Sewage_1	forestgreen	Sewage_1	Sample	Sewage_1	S1_Day_Freezer	16	-80	Freezer	Freezer	FreezerDeep	a	4	49,10	49,10	03:10:16	1	12	14	13	S1S2	Unspiked	16h-80C	S1_16h_80C_a	Nextflex	Hiseq	7338862	1108168162	6317308	7.96884e+08	4147	622511	903515	1512	638	3284	13873	149963	26983	3447	1257	4528992
135	DTU2016_MG_601_HX_S1_16h_80C_b	S1_16h_80C_b	136	136	DTU2016_MG_601_HX_S1_16h_80C_b	Short_term_storage	This study (Sample storage)	Sewage_1	forestgreen	Sewage_1	Sample	Sewage_1	S1_Day_Freezer	16	-80	Freezer	Freezer	FreezerDeep	b	7	42,60	42,60	03:10:16	1	12	14	13	S1S2	Unspiked	16h-80C	S1_16h_80C_b	Nextflex	Hiseq	5542535	836922785	4352046	499954426	2650	393085	581353	1050	647	1949	7688	94209	19545	2190	745	3082088
136	DTU2016_MG_602_HX_S1_16h_80C_c	S1_16h_80C_c	137	137	DTU2016_MG_602_HX_S1_16h_80C_c	Short_term_storage	This study (Sample storage)	Sewage_1	forestgreen	Sewage_1	Sample	Sewage_1	S1_Day_Freezer	16	-80	Freezer	Freezer	FreezerDeep	c	7	44,70	44,70	03:10:16	1	12	14	13	S1S2	Unspiked	16h-80C	S1_16h_80C_c	Nextflex	Hiseq	5687111	858753761	4478845	5.17769e+08	2826	431651	629168	798	574	2226	7652	104302	21101	2242	815	3250975
137	DTU2016_MG_603_HX_S1MC_16h_80C_a	S1MC_16h_80C_a	138	138	DTU2016_MG_603_HX_S1MC_16h_80C_a	Short_term_storage	This study (Sample storage)	Sewage_1	forestgreen	Sewage_1_spiked	Sample	Sewage_1	S1_Day_Freezer	16	-80	Freezer	Freezer	FreezerDeep	a	3	42,10	42,10	03:10:16	1	12	14	13	S1S2MC	Spiked	16h-80C	S1MC_16h_80C_a	Nextflex	Hiseq	11446404	1728407004	10176971	1319061236	5970	1344231	1393819	2756	1939	6429	18265	238500	35414	7514	2102	6761906
138	DTU2016_MG_604_HX_S1MC_16h_80C_b	S1MC_16h_80C_b	139	139	DTU2016_MG_604_HX_S1MC_16h_80C_b	Short_term_storage	This study (Sample storage)	Sewage_1	forestgreen	Sewage_1_spiked	Sample	Sewage_1	S1_Day_Freezer	16	-80	Freezer	Freezer	FreezerDeep	b	4	41,30	41,30	03:10:16	1	12	14	13	S1S2MC	Spiked	16h-80C	S1MC_16h_80C_b	Nextflex	Hiseq	4869599	735309449	4094764	471320261	2397	541405	551025	1459	675	2437	6526	96511	14459	3028	853	2787365
139	DTU2016_MG_605_HX_S1MC_16h_80C_c	S1MC_16h_80C_c	140	140	DTU2016_MG_605_HX_S1MC_16h_80C_c	Short_term_storage	This study (Sample storage)	Sewage_1	forestgreen	Sewage_1_spiked	Sample	Sewage_1	S1_Day_Freezer	16	-80	Freezer	Freezer	FreezerDeep	c	5	39,40	39,40	03:10:16	1	12	14	13	S1S2MC	Spiked	16h-80C	S1MC_16h_80C_c	Nextflex	Hiseq	9352652	1412250452	7886454	972945117	4456	1105285	1095258	2442	1394	4378	11889	202354	32193	5733	1532	5327147
140	DTU2016_MG_606_HX_S1_16h_20C_a	S1_16h_20C_a	141	141	DTU2016_MG_606_HX_S1_16h_20C_a	Short_term_storage	This study (Sample storage)	Sewage_1	forestgreen	Sewage_1	Sample	Sewage_1	S1_Day_Freezer	16	-20	Freezer	Freezer	Freezer	a	4	48,20	48,20	03:10:16	1	12	14	13	S1S3	Unspiked	16h-20C	S1_16h_20C_a	Nextflex	Hiseq	9794913	1479031863	7535270	872596760	3500	736162	1035232	5196	955	4319	11477	173321	28470	4442	1598	5462317
141	DTU2016_MG_607_HX_S1_16h_20C_b	S1_16h_20C_b	142	142	DTU2016_MG_607_HX_S1_16h_20C_b	Short_term_storage	This study (Sample storage)	Sewage_1	forestgreen	Sewage_1	Sample	Sewage_1	S1_Day_Freezer	16	-20	Freezer	Freezer	Freezer	b	8	52,00	52,00	03:10:16	1	12	14	13	S1S3	Unspiked	16h-20C	S1_16h_20C_b	Nextflex	Hiseq	7587152	1145659952	6587273	8.14074e+08	3725	648648	906823	1355	788	3509	9200	148332	29796	3573	1272	4782751
142	DTU2016_MG_608_HX_S1_16h_20C_c	S1_16h_20C_c	143	143	DTU2016_MG_608_HX_S1_16h_20C_c	Short_term_storage	This study (Sample storage)	Sewage_1	forestgreen	Sewage_1	Sample	Sewage_1	S1_Day_Freezer	16	-20	Freezer	Freezer	Freezer	c	4	51,00	51,00	03:10:16	1	12	14	13	S1S3	Unspiked	16h-20C	S1_16h_20C_c	Nextflex	Hiseq	8143038	1229598738	6961871	873771322	3669	675547	979226	1495	630	3415	11597	162691	26908	4055	1498	4966536
143	DTU2016_MG_609_HX_S1MC_16h_20C_a	S1MC_16h_20C_a	144	144	DTU2016_MG_609_HX_S1MC_16h_20C_a	Short_term_storage	This study (Sample storage)	Sewage_1	forestgreen	Sewage_1_spiked	Sample	Sewage_1	S1_Day_Freezer	16	-20	Freezer	Freezer	Freezer	a	5	43,60	43,60	03:10:16	1	12	14	13	S1S3MC	Spiked	16h-20C	S1MC_16h_20C_a	Nextflex	Hiseq	9827951	1484020601	8349439	1.02507e+09	4123	1098311	1103279	1004	1627	4645	9307	191690	29204	4644	1697	5858250
144	DTU2016_MG_610_HX_S1MC_16h_20C_b	S1MC_16h_20C_b	145	145	DTU2016_MG_610_HX_S1MC_16h_20C_b	Short_term_storage	This study (Sample storage)	Sewage_1	forestgreen	Sewage_1_spiked	Sample	Sewage_1	S1_Day_Freezer	16	-20	Freezer	Freezer	Freezer	b	1	43,50	43,50	03:10:16	1	12	14	13	S1S3MC	Spiked	16h-20C	S1MC_16h_20C_b	Nextflex	Hiseq	9846894	1486880994	8370336	1.07303e+09	3724	1010120	1067587	2458	660	6129	11787	173128	26134	5109	1615	5799748
145	DTU2016_MG_611_HX_S1MC_16h_20C_c	S1MC_16h_20C_c	146	146	DTU2016_MG_611_HX_S1MC_16h_20C_c	Short_term_storage	This study (Sample storage)	Sewage_1	forestgreen	Sewage_1_spiked	Sample	Sewage_1	S1_Day_Freezer	16	-20	Freezer	Freezer	Freezer	c	3	53,00	53,00	03:10:16	1	12	14	13	S1S3MC	Spiked	16h-20C	S1MC_16h_20C_c	Nextflex	Hiseq	12188461	1840457611	10542146	1.34132e+09	4871	1290389	1405957	2269	1145	5564	15011	232181	34465	6106	2179	7379719
146	DTU2016_MG_612_HX_S1_16h_5C_a	S1_16h_5C_a	147	147	DTU2016_MG_612_HX_S1_16h_5C_a	Short_term_storage	This study (Sample storage)	Sewage_1	forestgreen	Sewage_1	Sample	Sewage_1	S1_Day_Fridge	16	5	Unfrozen	Fridge	Fridge	a	6	41,60	41,60	03:10:16	0	12	14	13	S1S4	Unspiked	16h5C	S1_16h_5C_a	Nextflex	Hiseq	7190133	1085710083	6153943	770855129	4434	507038	798254	1168	1060	3345	12238	146810	27257	3060	819	4601659
147	DTU2016_MG_613_HX_S1_16h_5C_b	S1_16h_5C_b	148	148	DTU2016_MG_613_HX_S1_16h_5C_b	Short_term_storage	This study (Sample storage)	Sewage_1	forestgreen	Sewage_1	Sample	Sewage_1	S1_Day_Fridge	16	5	Unfrozen	Fridge	Fridge	b	4	44,20	44,20	03:10:16	0	12	14	13	S1S4	Unspiked	16h5C	S1_16h_5C_b	Nextflex	Hiseq	6400316	966447716	5521009	6.99005e+08	3932	461206	709652	1625	1244	3069	13765	133575	22685	3135	826	4068947
148	DTU2016_MG_614_HX_S1_16h_5C_c	S1_16h_5C_c	149	149	DTU2016_MG_614_HX_S1_16h_5C_c	Short_term_storage	This study (Sample storage)	Sewage_1	forestgreen	Sewage_1	Sample	Sewage_1	S1_Day_Fridge	16	5	Unfrozen	Fridge	Fridge	c	2	42,00	42,00	03:10:16	0	12	14	13	S1S4	Unspiked	16h5C	S1_16h_5C_c	Nextflex	Hiseq	7953373	1200959323	6896975	889170135	4939	577531	886009	7575	1092	4803	15080	168155	31268	3951	1000	5050357
149	DTU2016_MG_615_HX_S1MC_16h_5C_a	S1MC_16h_5C_a	150	150	DTU2016_MG_615_HX_S1MC_16h_5C_a	Short_term_storage	This study (Sample storage)	Sewage_1	forestgreen	Sewage_1_spiked	Sample	Sewage_1	S1_Day_Fridge	16	5	Unfrozen	Fridge	Fridge	a	7	44,70	44,70	03:10:16	0	12	14	13	S1S4MC	Spiked	16h5C	S1MC_16h_5C_a	Nextflex	Hiseq	3897456	588515856	2984117	3.08538e+08	1776	416675	353505	319	328	1395	3256	66186	11785	1448	369	2093392
150	DTU2016_MG_616_HX_S1MC_16h_5C_b	S1MC_16h_5C_b	151	151	DTU2016_MG_616_HX_S1MC_16h_5C_b	Short_term_storage	This study (Sample storage)	Sewage_1	forestgreen	Sewage_1_spiked	Sample	Sewage_1	S1_Day_Fridge	16	5	Unfrozen	Fridge	Fridge	b	4	39,40	39,40	03:10:16	0	12	14	13	S1S4MC	Spiked	16h5C	S1MC_16h_5C_b	Nextflex	Hiseq	8084087	1220697137	7151826	912524209	4805	896921	839686	1559	1280	4059	14143	167361	24171	3892	1139	5020489
151	DTU2016_MG_617_HX_S1MC_16h_5C_c	S1MC_16h_5C_c	152	152	DTU2016_MG_617_HX_S1MC_16h_5C_c	Short_term_storage	This study (Sample storage)	Sewage_1	forestgreen	Sewage_1_spiked	Sample	Sewage_1	S1_Day_Fridge	16	5	Unfrozen	Fridge	Fridge	c	1	43,20	43,20	03:10:16	0	12	14	13	S1S4MC	Spiked	16h5C	S1MC_16h_5C_c	Nextflex	Hiseq	7937240	1198523240	6835719	883316730	4294	864125	799642	1372	2242	3810	12065	162099	24097	3371	944	4886827
152	DTU2016_MG_618_HX_S1_16h_22C_a	S1_16h_22C_a	153	153	DTU2016_MG_618_HX_S1_16h_22C_a	Short_term_storage	This study (Sample storage)	Sewage_1	forestgreen	Sewage_1	Sample	Sewage_1	S1_Day_Table	16	22	Unfrozen	Table	Table	a	2	43,80	43,80	03:10:16	0	12	14	13	S1S5	Unspiked	16h22C	S1_16h_22C_a	Nextflex	Hiseq	8065341	1217866491	6946981	8.91634e+08	4445	614562	941286	651	676	3588	8485	174839	36117	3542	1104	4873022
153	DTU2016_MG_619_HX_S1_16h_22C_b	S1_16h_22C_b	154	154	DTU2016_MG_619_HX_S1_16h_22C_b	Short_term_storage	This study (Sample storage)	Sewage_1	forestgreen	Sewage_1	Sample	Sewage_1	S1_Day_Table	16	22	Unfrozen	Table	Table	b	4	>60,0	60	03:10:16	0	12	14	13	S1S5	Unspiked	16h22C	S1_16h_22C_b	Nextflex	Hiseq	7202289	1087545639	6244752	793272043	4028	554182	856165	726	1759	3337	7375	158904	31488	3101	999	4485431
154	DTU2016_MG_620_HX_S1_16h_22C_c	S1_16h_22C_c	155	155	DTU2016_MG_620_HX_S1_16h_22C_c	Short_term_storage	This study (Sample storage)	Sewage_1	forestgreen	Sewage_1	Sample	Sewage_1	S1_Day_Table	16	22	Unfrozen	Table	Table	c	6	>60,0	60	03:10:16	0	12	14	13	S1S5	Unspiked	16h22C	S1_16h_22C_c	Nextflex	Hiseq	8777898	1325462598	7194523	883055626	4616	646499	1012463	659	984	3574	4290	185312	39498	3299	1016	5108319
155	DTU2016_MG_621_HX_S1MC_16h_22C_a	S1MC_16h_22C_a	156	156	DTU2016_MG_621_HX_S1MC_16h_22C_a	Short_term_storage	This study (Sample storage)	Sewage_1	forestgreen	Sewage_1_spiked	Sample	Sewage_1	S1_Day_Table	16	22	Unfrozen	Table	Table	a	4	49,60	49,60	03:10:16	0	12	14	13	S1S5MC	Spiked	16h22C	S1MC_16h_22C_a	Nextflex	Hiseq	7003223	1057486673	6177661	787232758	4184	796724	798688	738	960	4380	3708	149040	25935	3032	916	4320207
156	DTU2016_MG_622_HX_S1MC_16h_22C_b	S1MC_16h_22C_b	157	157	DTU2016_MG_622_HX_S1MC_16h_22C_b	Short_term_storage	This study (Sample storage)	Sewage_1	forestgreen	Sewage_1_spiked	Sample	Sewage_1	S1_Day_Table	16	22	Unfrozen	Table	Table	b	6	45,20	45,20	03:10:16	0	12	14	13	S1S5MC	Spiked	16h22C	S1MC_16h_22C_b	Nextflex	Hiseq	7903099	1193367949	6765300	8.4663e+08	3853	882615	874244	331	3871	4553	2860	163497	29275	3134	929	4756511
157	DTU2016_MG_623_HX_S1MC_16h_22C_c	S1MC_16h_22C_c	158	158	DTU2016_MG_623_HX_S1MC_16h_22C_c	Short_term_storage	This study (Sample storage)	Sewage_1	forestgreen	Sewage_1_spiked	Sample	Sewage_1	S1_Day_Table	16	22	Unfrozen	Table	Table	c	2	57,00	57,00	03:10:16	0	12	14	13	S1S5MC	Spiked	16h22C	S1MC_16h_22C_c	Nextflex	Hiseq	12121126	1830290026	10366452	1330009755	6202	1373596	1409637	707	1852	6438	4734	253965	49167	4776	1357	7098060
158	DTU2016_MG_624_HX_S1EC_64h	S1EC_64h	159	159	DTU2016_MG_624_HX_S1EC_64h	Short_term_storage	This study (Sample storage)	Sewage_1	forestgreen	Sewage_1_DNAextraction_control_Blank	Negative_control	Control	S1_Neg	64	NA	Unfrozen	Nothing	Nothing	NA	3	<0,5	0,5	03:10:16	0	12	14	13	S1EC	EC	EC	S1EC_64h	Nextflex	Hiseq	232177	35058727	196624	2.45286e+07	38	9362	13369	38	14	48	109	2360	330	73	0	61428
159	DTU2016_MG_625_HX_S1_64h_80C_a	S1_64h_80C_a	160	160	DTU2016_MG_625_HX_S1_64h_80C_a	Short_term_storage	This study (Sample storage)	Sewage_1	forestgreen	Sewage_1	Sample	Sewage_1	S1_Weekend_Freezer	64	-80	Freezer	Freezer	FreezerDeep	a	3	53,00	53,00	03:10:16	1	12	14	13	S1S6	Unspiked	64h-80C	S1_64h_80C_a	Nextflex	Hiseq	12763313	1927260263	11321416	1.46343e+09	7150	1099253	1543573	4236	1885	7109	32363	243459	34897	6429	2332	8214916
160	DTU2016_MG_626_HX_S1_64h_80C_b	S1_64h_80C_b	161	161	DTU2016_MG_626_HX_S1_64h_80C_b	Short_term_storage	This study (Sample storage)	Sewage_1	forestgreen	Sewage_1	Sample	Sewage_1	S1_Weekend_Freezer	64	-80	Freezer	Freezer	FreezerDeep	b	3	52,00	52,00	03:10:16	1	12	14	13	S1S6	Unspiked	64h-80C	S1_64h_80C_b	Nextflex	Hiseq	13149234	1985534334	11680638	1.50601e+09	6162	1111340	1511540	3355	1922	6002	28524	245315	31504	6058	2379	8453960
161	DTU2016_MG_627_HX_S1_64h_80C_c	S1_64h_80C_c	162	162	DTU2016_MG_627_HX_S1_64h_80C_c	Short_term_storage	This study (Sample storage)	Sewage_1	forestgreen	Sewage_1	Sample	Sewage_1	S1_Weekend_Freezer	64	-80	Freezer	Freezer	FreezerDeep	c	8	51,00	51,00	03:10:16	1	12	14	13	S1S6	Unspiked	64h-80C	S1_64h_80C_c	Nextflex	Hiseq	2931294	442625394	2530288	318600624	1370	239678	332800	893	377	1473	5966	55456	9441	1198	452	1807653
162	DTU2016_MG_628_HX_S1MC_64h_80C_a	S1MC_64h_80C_a	163	163	DTU2016_MG_628_HX_S1MC_64h_80C_a	Short_term_storage	This study (Sample storage)	Sewage_1	forestgreen	Sewage_1_spiked	Sample	Sewage_1	S1_Weekend_Freezer	64	-80	Freezer	Freezer	FreezerDeep	a	6	47,00	47,00	03:10:16	1	12	14	13	S1S6MC	Spiked	64h-80C	S1MC_64h_80C_a	Nextflex	Hiseq	6621109	999787459	5532365	673348240	3607	697431	734644	1110	1259	3498	10046	123524	16259	4079	1134	3901977
163	DTU2016_MG_629_HX_S1MC_64h_80C_b	S1MC_64h_80C_b	164	164	DTU2016_MG_629_HX_S1MC_64h_80C_b	Short_term_storage	This study (Sample storage)	Sewage_1	forestgreen	Sewage_1_spiked	Sample	Sewage_1	S1_Weekend_Freezer	64	-80	Freezer	Freezer	FreezerDeep	b	5	39,50	39,50	03:10:16	1	12	14	13	S1S6MC	Spiked	64h-80C	S1MC_64h_80C_b	Nextflex	Hiseq	6686067	1009596117	5529813	6.76615e+08	3587	701307	729065	1293	968	3000	10528	123113	16897	4047	1098	3822169
164	DTU2016_MG_630_HX_S1MC_64h_80C_c	S1MC_64h_80C_c	165	165	DTU2016_MG_630_HX_S1MC_64h_80C_c	Short_term_storage	This study (Sample storage)	Sewage_1	forestgreen	Sewage_1_spiked	Sample	Sewage_1	S1_Weekend_Freezer	64	-80	Freezer	Freezer	FreezerDeep	c	6	45,80	45,80	03:10:16	1	12	14	13	S1S6MC	Spiked	64h-80C	S1MC_64h_80C_c	Nextflex	Hiseq	7156249	1080593599	5923721	730124003	3478	844531	851338	3375	1344	4520	13083	155995	25720	3791	1252	3957536
165	DTU2016_MG_631_HX_S1_64h_20C_a	S1_64h_20C_a	166	166	DTU2016_MG_631_HX_S1_64h_20C_a	Short_term_storage	This study (Sample storage)	Sewage_1	forestgreen	Sewage_1	Sample	Sewage_1	S1_Weekend_Freezer	64	-20	Freezer	Freezer	Freezer	a	2	53,00	53,00	03:10:16	1	12	14	13	S1S7	Unspiked	64h-20C	S1_64h_20C_a	Nextflex	Hiseq	11646486	1758619386	9845357	1257473275	5429	910166	1349705	3310	2761	5449	22050	225482	36112	6081	2182	6676201
166	DTU2016_MG_632_HX_S1_64h_20C_b	S1_64h_20C_b	167	167	DTU2016_MG_632_HX_S1_64h_20C_b	Short_term_storage	This study (Sample storage)	Sewage_1	forestgreen	Sewage_1	Sample	Sewage_1	S1_Weekend_Freezer	64	-20	Freezer	Freezer	Freezer	b	8	53,00	53,00	03:10:16	1	12	14	13	S1S7	Unspiked	64h-20C	S1_64h_20C_b	Nextflex	Hiseq	8829501	1333254651	7689225	9.71991e+08	4975	743353	1090816	2170	1206	4424	13338	189564	36539	4141	1480	5502662
167	DTU2016_MG_633_HX_S1_64h_20C_c	S1_64h_20C_c	168	168	DTU2016_MG_633_HX_S1_64h_20C_c	Short_term_storage	This study (Sample storage)	Sewage_1	forestgreen	Sewage_1	Sample	Sewage_1	S1_Weekend_Freezer	64	-20	Freezer	Freezer	Freezer	c	1	48,60	48,60	03:10:16	1	12	14	13	S1S7	Unspiked	64h-20C	S1_64h_20C_c	Nextflex	Hiseq	6044729	912754079	5024777	5.98382e+08	3260	488426	725344	1609	1927	2677	11570	117719	21102	3266	1140	3580676
168	DTU2016_MG_635_HX_S1MC_64h_20C_b	S1MC_64h_20C_b	170	170	DTU2016_MG_635_HX_S1MC_64h_20C_b	Short_term_storage	This study (Sample storage)	Sewage_1	forestgreen	Sewage_1_spiked	Sample	Sewage_1	S1_Weekend_Freezer	64	-20	Freezer	Freezer	Freezer	b	1	41,10	41,10	03:10:16	1	12	14	13	S1S7MC	Spiked	64h-20C	S1MC_64h_20C_b	Nextflex	Hiseq	10098587	1524886637	7851665	928770739	4542	1093189	1139364	2001	1992	6494	16406	200569	33647	5128	1718	5293350
169	DTU2016_MG_636_HX_S1MC_64h_20C_c	S1MC_64h_20C_c	171	171	DTU2016_MG_636_HX_S1MC_64h_20C_c	Short_term_storage	This study (Sample storage)	Sewage_1	forestgreen	Sewage_1_spiked	Sample	Sewage_1	S1_Weekend_Freezer	64	-20	Freezer	Freezer	Freezer	c	2	43,90	43,90	03:10:16	1	12	14	13	S1S7MC	Spiked	64h-20C	S1MC_64h_20C_c	Nextflex	Hiseq	11105055	1676863305	9550381	1.22834e+09	5467	1340647	1338550	3358	3904	8042	25510	247302	37632	6473	2081	6409949
170	DTU2016_MG_637_HX_S1_64h_5C_a	S1_64h_5C_a	172	172	DTU2016_MG_637_HX_S1_64h_5C_a	Short_term_storage	This study (Sample storage)	Sewage_1	forestgreen	Sewage_1	Sample	Sewage_1	S1_Weekend_Fridge	64	5	Unfrozen	Fridge	Fridge	a	7	51,00	51,00	03:10:16	0	12	14	13	S1S8	Unspiked	64h5C	S1_64h_5C_a	Nextflex	Hiseq	6059427	914973477	3995823	4.01007e+08	2252	313895	500967	527	846	2005	5234	91194	15126	1800	507	3035801
171	DTU2016_MG_638_HX_S1_64h_5C_b	S1_64h_5C_b	173	173	DTU2016_MG_638_HX_S1_64h_5C_b	Short_term_storage	This study (Sample storage)	Sewage_1	forestgreen	Sewage_1	Sample	Sewage_1	S1_Weekend_Fridge	64	5	Unfrozen	Fridge	Fridge	b	3	44,70	44,70	03:10:16	0	12	14	13	S1S8	Unspiked	64h5C	S1_64h_5C_b	Nextflex	Hiseq	9198868	1389029068	8268821	1.08381e+09	6659	673537	1118448	4262	2052	4804	25470	202709	31444	4672	1413	6100866
172	DTU2016_MG_639_HX_S1_64h_5C_c	S1_64h_5C_c	174	174	DTU2016_MG_639_HX_S1_64h_5C_c	Short_term_storage	This study (Sample storage)	Sewage_1	forestgreen	Sewage_1	Sample	Sewage_1	S1_Weekend_Fridge	64	5	Unfrozen	Fridge	Fridge	c	3	44,50	44,50	03:10:16	0	12	14	13	S1S8	Unspiked	64h5C	S1_64h_5C_c	Nextflex	Hiseq	9746771	1471762421	8673540	1124179839	6367	718629	1138632	2138	1740	4748	20112	209176	34948	4467	1357	6115679
173	DTU2016_MG_640_HX_S1MC_64h_5C_a	S1MC_64h_5C_a	175	175	DTU2016_MG_640_HX_S1MC_64h_5C_a	Short_term_storage	This study (Sample storage)	Sewage_1	forestgreen	Sewage_1_spiked	Sample	Sewage_1	S1_Weekend_Fridge	64	5	Unfrozen	Fridge	Fridge	a	1	44,80	44,80	03:10:16	0	12	14	13	S1S8MC	Spiked	64h5C	S1MC_64h_5C_a	Nextflex	Hiseq	5578467	842348517	4634590	589990037	3540	534225	550124	690	1979	2690	5874	108259	15196	1939	653	3308246
174	DTU2016_MG_641_HX_S1MC_64h_5C_b	S1MC_64h_5C_b	176	176	DTU2016_MG_641_HX_S1MC_64h_5C_b	Short_term_storage	This study (Sample storage)	Sewage_1	forestgreen	Sewage_1_spiked	Sample	Sewage_1	S1_Weekend_Fridge	64	5	Unfrozen	Fridge	Fridge	b	5	40,50	40,50	03:10:16	0	12	14	13	S1S8MC	Spiked	64h5C	S1MC_64h_5C_b	Nextflex	Hiseq	6834821	1032057971	5727937	7.06675e+08	4489	732966	686892	490	895	3275	5617	137341	21046	2436	786	4084061
175	DTU2016_MG_642_HX_S1MC_64h_5C_c	S1MC_64h_5C_c	177	177	DTU2016_MG_642_HX_S1MC_64h_5C_c	Short_term_storage	This study (Sample storage)	Sewage_1	forestgreen	Sewage_1_spiked	Sample	Sewage_1	S1_Weekend_Fridge	64	5	Unfrozen	Fridge	Fridge	c	3	48,50	48,50	03:10:16	0	12	14	13	S1S8MC	Spiked	64h5C	S1MC_64h_5C_c	Nextflex	Hiseq	8693469	1312713819	7693500	997335947	5937	909817	941182	2239	3053	5280	13491	188982	26191	3847	1184	5514248
176	DTU2016_MG_643_HX_S1_64h_22C_a	S1_64h_22C_a	178	178	DTU2016_MG_643_HX_S1_64h_22C_a	Short_term_storage	This study (Sample storage)	Sewage_1	forestgreen	Sewage_1	Sample	Sewage_1	S1_Weekend_Table	64	22	Unfrozen	Table	Table	a	2	43,10	43,10	03:10:16	0	12	14	13	S1S9	Unspiked	64h22C	S1_64h_22C_a	Nextflex	Hiseq	7008766	1058323666	5795630	6.8479e+08	3386	517710	754259	553	735	3188	2873	121618	23260	2313	1076	4230138
177	DTU2016_MG_644_HX_S1_64h_22C_b	S1_64h_22C_b	179	179	DTU2016_MG_644_HX_S1_64h_22C_b	Short_term_storage	This study (Sample storage)	Sewage_1	forestgreen	Sewage_1	Sample	Sewage_1	S1_Weekend_Table	64	22	Unfrozen	Table	Table	b	1	46,20	46,20	03:10:16	0	12	14	13	S1S9	Unspiked	64h22C	S1_64h_22C_b	Nextflex	Hiseq	12570035	1898075285	10893485	1.41464e+09	5814	941075	1529250	811	954	5377	3971	245498	48648	4663	1895	7982244
178	DTU2016_MG_645_HX_S1_64h_22C_c	S1_64h_22C_c	180	180	DTU2016_MG_645_HX_S1_64h_22C_c	Short_term_storage	This study (Sample storage)	Sewage_1	forestgreen	Sewage_1	Sample	Sewage_1	S1_Weekend_Table	64	22	Unfrozen	Table	Table	c	5	36,90	36,90	03:10:16	0	12	14	13	S1S9	Unspiked	64h22C	S1_64h_22C_c	Nextflex	Hiseq	8247252	1245335052	6610193	801290687	3188	562958	869697	176	609	3064	2343	148040	30283	2849	1086	4819038
179	DTU2016_MG_646_HX_S1MC_64h_22C_a	S1MC_64h_22C_a	181	181	DTU2016_MG_646_HX_S1MC_64h_22C_a	Short_term_storage	This study (Sample storage)	Sewage_1	forestgreen	Sewage_1_spiked	Sample	Sewage_1	S1_Weekend_Table	64	22	Unfrozen	Table	Table	a	5	42,90	42,90	03:10:16	0	12	14	13	S1S9MC	Spiked	64h22C	S1MC_64h_22C_a	Nextflex	Hiseq	7611558	1149345258	6407771	794009900	3126	730116	818747	279	8597	5668	1739	133533	25304	2660	1033	4635892
180	DTU2016_MG_647_HX_S1MC_64h_22C_b	S1MC_64h_22C_b	182	182	DTU2016_MG_647_HX_S1MC_64h_22C_b	Short_term_storage	This study (Sample storage)	Sewage_1	forestgreen	Sewage_1_spiked	Sample	Sewage_1	S1_Weekend_Table	64	22	Unfrozen	Table	Table	b	2	41,80	41,80	03:10:16	0	12	14	13	S1S9MC	Spiked	64h22C	S1MC_64h_22C_b	Nextflex	Hiseq	13283974	2005880074	10590500	1.26084e+09	4834	1175817	1337678	422	12983	8726	1711	213508	42272	4439	1669	7688045
181	DTU2016_MG_649_HX_S2ECPBS_0h	S2ECPBS_0h	184	184	DTU2016_MG_649_HX_S2ECPBS_0h	Short_term_storage	This study (Sample storage)	Sewage_2	gold	Sewage_2 DNAextraction control PBS	Negative_control	Control	S2_Neg	0	NA	Unfrozen	Nothing	Nothing	NA	3	<0,5	0,5	15:08:16	0	15	0	0,5	S2EC	EC	EC	S2ECPBS_0h	Nextflex	Hiseq	133499	20158349	101816	12330340	13	3191	4656	105	4	9	34	645	65	36	0	31201
182	DTU2016_MG_651_HX_S2_0h_a	S2_0h_a	186	186	DTU2016_MG_651_HX_S2_0h_a	Short_term_storage	This study (Sample storage)	Sewage_2	gold	Sewage_2	Sample	Sewage_2	S2_Immediately	0	NA	Unfrozen	Nothing	Nothing	a	5	>60,0	60	15:08:16	0	15	0	0,5	S2S1	Unspiked	0h	S2_0h_a	Nextflex	Hiseq	4931953	744724903	4385614	566206893	709	553524	922288	143	64	1200	1232	174247	16053	2229	736	2638119
183	DTU2016_MG_652_HX_S2_0h_b	S2_0h_b	187	187	DTU2016_MG_652_HX_S2_0h_b	Short_term_storage	This study (Sample storage)	Sewage_2	gold	Sewage_2	Sample	Sewage_2	S2_Immediately	0	NA	Unfrozen	Nothing	Nothing	b	4	56,00	56,00	15:08:16	0	15	0	0,5	S2S1	Unspiked	0h	S2_0h_b	Nextflex	Hiseq	9229941	1393721091	7962555	1031119609	1541	1035091	1647534	406	197	2258	3407	333895	26669	4142	1297	4712777
184	DTU2016_MG_653_HX_S2_0h_c	S2_0h_c	188	188	DTU2016_MG_653_HX_S2_0h_c	Short_term_storage	This study (Sample storage)	Sewage_2	gold	Sewage_2	Sample	Sewage_2	S2_Immediately	0	NA	Unfrozen	Nothing	Nothing	c	2	58,00	58,00	15:08:16	0	15	0	0,5	S2S1	Unspiked	0h	S2_0h_c	Nextflex	Hiseq	15540018	2346542718	13767866	1.8002e+09	2915	1782229	2825457	1626	243	4315	6270	548117	45368	7341	2309	8264872
185	DTU2016_MG_654_HX_S2MC_0h_a	S2MC_0h_a	189	189	DTU2016_MG_654_HX_S2MC_0h_a	Short_term_storage	This study (Sample storage)	Sewage_2	gold	Sewage_2_spiked	Sample	Sewage_2	S2_Immediately	0	NA	Unfrozen	Nothing	Nothing	a	8	59,00	59,00	15:08:16	0	15	0	0,5	S2S1MC	Spiked	0h	S2MC_0h_a	Nextflex	Hiseq	5581891	842865541	4687852	5.669e+08	945	679526	939903	90	71	1466	1857	187209	14996	2474	783	2810512
186	DTU2016_MG_655_HX_S2MC_0h_b	S2MC_0h_b	190	190	DTU2016_MG_655_HX_S2MC_0h_b	Short_term_storage	This study (Sample storage)	Sewage_2	gold	Sewage_2_spiked	Sample	Sewage_2	S2_Immediately	0	NA	Unfrozen	Nothing	Nothing	b	2	59,00	59,00	15:08:16	0	15	0	0,5	S2S1MC	Spiked	0h	S2MC_0h_b	Nextflex	Hiseq	12921500	1951146500	11302738	1428230178	1890	1425082	1941302	525	183	3457	4965	418489	27873	5007	1621	5867254
187	DTU2016_MG_656_HX_S2MC_0h_c	S2MC_0h_c	191	191	DTU2016_MG_656_HX_S2MC_0h_c	Short_term_storage	This study (Sample storage)	Sewage_2	gold	Sewage_2_spiked	Sample	Sewage_2	S2_Immediately	0	NA	Unfrozen	Nothing	Nothing	c	2	>60,0	60	15:08:16	0	15	0	0,5	S2S1MC	Spiked	0h	S2MC_0h_c	Nextflex	Hiseq	10716388	1618174588	9060344	1.1623e+09	1744	1272473	1815060	466	147	2576	3360	370168	28873	4619	1375	5389490
188	DTU2016_MG_657_HX_S2pureMC_0h_a	S2pureMC_0h_a	192	192	DTU2016_MG_657_HX_S2pureMC_0h_a	Short_term_storage	This study (Sample storage)	Sewage_2	gold	Sewage_2_mock_community	Mock_community	Mock_community	S2_MC	0	NA	Unfrozen	Nothing	Nothing	a	5	1,41	1,41	15:08:16	0	15	0	0,5	S2S1pureMC	pureMC	MC	S2pureMC_0h_a	Nextflex	Hiseq	7625706	1151481606	6451544	795635566	20	6245335	16915	98	23	5726	22	17685	75	859	0	128716
189	DTU2016_MG_658_HX_S2pureMC_0h_b	S2pureMC_0h_b	193	193	DTU2016_MG_658_HX_S2pureMC_0h_b	Short_term_storage	This study (Sample storage)	Sewage_2	gold	Sewage_2_mock_community	Mock_community	Mock_community	S2_MC	0	NA	Unfrozen	Nothing	Nothing	b	5	1,48	1,48	15:08:16	0	15	0	0,5	S2S1pureMC	pureMC	MC	S2pureMC_0h_b	Nextflex	Hiseq	8919084	1346781684	7496169	931449446	24	7204204	21444	103	15	7130	80	20516	115	912	0	178949
190	DTU2016_MG_659_HX_S2pureMC_0h_c	S2pureMC_0h_c	194	194	DTU2016_MG_659_HX_S2pureMC_0h_c	Short_term_storage	This study (Sample storage)	Sewage_2	gold	Sewage_2_mock_community	Mock_community	Mock_community	S2_MC	0	NA	Unfrozen	Nothing	Nothing	c	3	1,39	1,39	15:08:16	0	15	0	0,5	S2S1pureMC	pureMC	MC	S2pureMC_0h_c	Nextflex	Hiseq	3078498	464853198	2601493	3.19902e+08	4	2503796	10424	94	5	2568	0	7200	98	395	0	55289
191	DTU2016_MG_660_HX_S2EC_16h	S2EC_16h	195	195	DTU2016_MG_660_HX_S2EC_16h	Short_term_storage	This study (Sample storage)	Sewage_2	gold	Sewage_2_DNAextraction_control_Blank	Negative_control	Control	S2_Neg	16	NA	Unfrozen	Nothing	Nothing	NA	2	<0,5	0,5	15:08:16	0	15	0	0,5	S2EC	EC	EC	S2EC_16h	Nextflex	Hiseq	187399	28297249	152255	1.8849e+07	21	3244	4494	20	5	9	0	728	63	24	0	31578
192	DTU2016_MG_661_HX_S2_16h_80C_a	S2_16h_80C_a	196	196	DTU2016_MG_661_HX_S2_16h_80C_a	Short_term_storage	This study (Sample storage)	Sewage_2	gold	Sewage_2	Sample	Sewage_2	S2_Day_Freezer	16	-80	Freezer	Freezer	FreezerDeep	a	3	51,00	51,00	15:08:16	1	15	0	0,5	S2S2	Unspiked	16h-80C	S2_16h_80C_a	Nextflex	Hiseq	9853732	1487913532	8833282	1.15712e+09	2162	1320573	2055033	554	211	3719	3755	403072	42603	5680	1962	4874756
193	DTU2016_MG_663_HX_S2_16h_80C_c	S2_16h_80C_c	198	198	DTU2016_MG_663_HX_S2_16h_80C_c	Short_term_storage	This study (Sample storage)	Sewage_2	gold	Sewage_2	Sample	Sewage_2	S2_Day_Freezer	16	-80	Freezer	Freezer	FreezerDeep	c	3	54,00	54,00	15:08:16	1	15	0	0,5	S2S2	Unspiked	16h-80C	S2_16h_80C_c	Nextflex	Hiseq	8031218	1212713918	7112761	924406740	1662	1062353	1613530	699	168	3133	3160	337361	34394	4435	1433	3925760
194	DTU2016_MG_664_HX_S2MC_16h_80C_a	S2MC_16h_80C_a	199	199	DTU2016_MG_664_HX_S2MC_16h_80C_a	Short_term_storage	This study (Sample storage)	Sewage_2	gold	Sewage_2_spiked	Sample	Sewage_2	S2_Day_Freezer	16	-80	Freezer	Freezer	FreezerDeep	a	8	55,00	55,00	15:08:16	1	15	0	0,5	S2S2MC	Spiked	16h-80C	S2MC_16h_80C_a	Nextflex	Hiseq	3919998	591919698	3401283	434936250	802	534656	736191	138	69	1415	1193	160147	16166	2266	658	1876897
195	DTU2016_MG_665_HX_S2MC_16h_80C_b	S2MC_16h_80C_b	200	200	DTU2016_MG_665_HX_S2MC_16h_80C_b	Short_term_storage	This study (Sample storage)	Sewage_2	gold	Sewage_2_spiked	Sample	Sewage_2	S2_Day_Freezer	16	-80	Freezer	Freezer	FreezerDeep	b	6	>60,0	60	15:08:16	1	15	0	0,5	S2S2MC	Spiked	16h-80C	S2MC_16h_80C_b	Nextflex	Hiseq	5632226	850466126	4903378	6.21719e+08	1326	803707	1034167	170	164	1986	1684	237395	22748	3475	1030	2760265
196	DTU2016_MG_666_HX_S2MC_16h_80C_c	S2MC_16h_80C_c	201	201	DTU2016_MG_666_HX_S2MC_16h_80C_c	Short_term_storage	This study (Sample storage)	Sewage_2	gold	Sewage_2_spiked	Sample	Sewage_2	S2_Day_Freezer	16	-80	Freezer	Freezer	FreezerDeep	c	3	>60,0	60	15:08:16	1	15	0	0,5	S2S2MC	Spiked	16h-80C	S2MC_16h_80C_c	Nextflex	Hiseq	9869591	1490308241	8631500	1116484251	2159	1386902	1832010	1672	212	3551	2809	408057	41478	6468	1828	4717561
197	DTU2016_MG_667_HX_S2_16h_20C_a	S2_16h_20C_a	202	202	DTU2016_MG_667_HX_S2_16h_20C_a	Short_term_storage	This study (Sample storage)	Sewage_2	gold	Sewage_2	Sample	Sewage_2	S2_Day_Freezer	16	-20	Freezer	Freezer	Freezer	a	6	>60,0	60	15:08:16	1	15	0	0,5	S2S3	Unspiked	16h-20C	S2_16h_20C_a	Nextflex	Hiseq	6850863	1034480313	5732884	7.15238e+08	1293	752764	1188072	177	116	2036	1773	251201	30275	3300	1027	3051201
198	DTU2016_MG_668_HX_S2_16h_20C_b	S2_16h_20C_b	203	203	DTU2016_MG_668_HX_S2_16h_20C_b	Short_term_storage	This study (Sample storage)	Sewage_2	gold	Sewage_2	Sample	Sewage_2	S2_Day_Freezer	16	-20	Freezer	Freezer	Freezer	b	2	>60,0	60	15:08:16	1	15	0	0,5	S2S3	Unspiked	16h-20C	S2_16h_20C_b	Nextflex	Hiseq	7580797	1144700347	6616466	864557846	1584	935769	1528566	417	189	2479	3767	287530	35727	4111	1421	3724977
199	DTU2016_MG_669_HX_S2_16h_20C_c	S2_16h_20C_c	204	204	DTU2016_MG_669_HX_S2_16h_20C_c	Short_term_storage	This study (Sample storage)	Sewage_2	gold	Sewage_2	Sample	Sewage_2	S2_Day_Freezer	16	-20	Freezer	Freezer	Freezer	c	1	55,00	55,00	15:08:16	1	15	0	0,5	S2S3	Unspiked	16h-20C	S2_16h_20C_c	Nextflex	Hiseq	10392801	1569312951	8945304	1.17791e+09	2223	1258663	2044330	481	186	3062	4592	398429	49357	5524	1861	5050348
200	DTU2016_MG_670_HX_S2MC_16h_20C_a	S2MC_16h_20C_a	205	205	DTU2016_MG_670_HX_S2MC_16h_20C_a	Short_term_storage	This study (Sample storage)	Sewage_2	gold	Sewage_2_spiked	Sample	Sewage_2	S2_Day_Freezer	16	-20	Freezer	Freezer	Freezer	a	7	54,00	54,00	15:08:16	1	15	0	0,5	S2S3MC	Spiked	16h-20C	S2MC_16h_20C_a	Nextflex	Hiseq	4767527	719896577	3743342	4.37315e+08	865	588655	778476	155	71	1491	1197	174465	22594	2319	797	2113661
201	DTU2016_MG_671_HX_S2MC_16h_20C_b	S2MC_16h_20C_b	206	206	DTU2016_MG_671_HX_S2MC_16h_20C_b	Short_term_storage	This study (Sample storage)	Sewage_2	gold	Sewage_2_spiked	Sample	Sewage_2	S2_Day_Freezer	16	-20	Freezer	Freezer	Freezer	b	7	>60,0	60	15:08:16	1	15	0	0,5	S2S3MC	Spiked	16h-20C	S2MC_16h_20C_b	Nextflex	Hiseq	4196961	633741111	3313841	388706788	796	529207	670791	199	66	1266	1144	155306	18861	2087	631	1890908
202	DTU2016_MG_672_HX_S2MC_16h_20C_c	S2MC_16h_20C_c	207	207	DTU2016_MG_672_HX_S2MC_16h_20C_c	Short_term_storage	This study (Sample storage)	Sewage_2	gold	Sewage_2_spiked	Sample	Sewage_2	S2_Day_Freezer	16	-20	Freezer	Freezer	Freezer	c	1	53,0	53,0	15:08:16	1	15	0	0,5	S2S3MC	Spiked	16h-20C	S2MC_16h_20C_c	Nextflex	Hiseq	7629673	1152080623	6507197	8.46194e+08	1608	1016287	1354281	425	172	2444	3354	298244	36708	4551	1381	3674306
203	DTU2016_MG_673_HX_S2_16h_5C_a	S2_16h_5C_a	208	208	DTU2016_MG_673_HX_S2_16h_5C_a	Short_term_storage	This study (Sample storage)	Sewage_2	gold	Sewage_2	Sample	Sewage_2	S2_Day_Fridge	16	5	Unfrozen	Fridge	Fridge	a	4	>60,0	60	15:08:16	0	15	0	0,5	S2S4	Unspiked	16h5C	S2_16h_5C_a	Nextflex	Hiseq	8587710	1296744210	7511925	9.57575e+08	1344	940782	1481360	344	129	2057	2731	307678	25243	3405	1116	4268068
204	DTU2016_MG_674_HX_S2_16h_5C_b	S2_16h_5C_b	209	209	DTU2016_MG_674_HX_S2_16h_5C_b	Short_term_storage	This study (Sample storage)	Sewage_2	gold	Sewage_2	Sample	Sewage_2	S2_Day_Fridge	16	5	Unfrozen	Fridge	Fridge	b	4	60,00	60,00	15:08:16	0	15	0	0,5	S2S4	Unspiked	16h5C	S2_16h_5C_b	Nextflex	Hiseq	13796424	2083260024	11948722	1.51728e+09	2268	1625804	2514393	659	334	3505	4358	523492	43622	6192	1998	7085431
205	DTU2016_MG_675_HX_S2_16h_5C_c	S2_16h_5C_c	210	210	DTU2016_MG_675_HX_S2_16h_5C_c	Short_term_storage	This study (Sample storage)	Sewage_2	gold	Sewage_2	Sample	Sewage_2	S2_Day_Fridge	16	5	Unfrozen	Fridge	Fridge	c	7	58,00	58,00	15:08:16	0	15	0	0,5	S2S4	Unspiked	16h5C	S2_16h_5C_c	Nextflex	Hiseq	9306175	1405232425	7857862	948632303	1278	1064263	1648568	225	106	2300	1808	337339	28481	3805	1148	4686050
206	DTU2016_MG_676_HX_S2MC_16h_5C_a	S2MC_16h_5C_a	211	211	DTU2016_MG_676_HX_S2MC_16h_5C_a	Short_term_storage	This study (Sample storage)	Sewage_2	gold	Sewage_2_spiked	Sample	Sewage_2	S2_Day_Fridge	16	5	Unfrozen	Fridge	Fridge	a	1	59,00	59,00	15:08:16	0	15	0	0,5	S2S4MC	Spiked	16h5C	S2MC_16h_5C_a	Nextflex	Hiseq	11912710	1798819210	10486212	1.36739e+09	1929	1542715	2248109	716	159	3471	3644	444997	38775	5174	1749	6116328
207	DTU2016_MG_677_HX_S2MC_16h_5C_b	S2MC_16h_5C_b	212	212	DTU2016_MG_677_HX_S2MC_16h_5C_b	Short_term_storage	This study (Sample storage)	Sewage_2	gold	Sewage_2_spiked	Sample	Sewage_2	S2_Day_Fridge	16	5	Unfrozen	Fridge	Fridge	b	8	>60,0	60	15:08:16	0	15	0	0,5	S2S4MC	Spiked	16h5C	S2MC_16h_5C_b	Nextflex	Hiseq	4190759	632804609	3735754	4.8221e+08	693	526621	826330	114	48	1293	755	152485	14011	1856	570	2179312
208	DTU2016_MG_678_HX_S2MC_16h_5C_c	S2MC_16h_5C_c	213	213	DTU2016_MG_678_HX_S2MC_16h_5C_c	Short_term_storage	This study (Sample storage)	Sewage_2	gold	Sewage_2_spiked	Sample	Sewage_2	S2_Day_Fridge	16	5	Unfrozen	Fridge	Fridge	c	1	>60,0	60	15:08:16	0	15	0	0,5	S2S4MC	Spiked	16h5C	S2MC_16h_5C_c	Nextflex	Hiseq	15618514	2358395614	13527492	1753451351	2209	1829280	2778404	396	202	4044	2326	530776	46692	6307	2079	7431605
209	DTU2016_MG_679_HX_S2_16h_22C_a	S2_16h_22C_a	214	214	DTU2016_MG_679_HX_S2_16h_22C_a	Short_term_storage	This study (Sample storage)	Sewage_2	gold	Sewage_2	Sample	Sewage_2	S2_Day_Table	16	22	Unfrozen	Table	Table	a	5	58,00	58,00	15:08:16	0	15	0	0,5	S2S5	Unspiked	16h22C	S2_16h_22C_a	Nextflex	Hiseq	7785749	1175648099	6592649	8.23185e+08	994	876563	1568462	70	93	2547	671	265792	28874	2974	1093	3776419
210	DTU2016_MG_680_HX_S2_16h_22C_b	S2_16h_22C_b	215	215	DTU2016_MG_680_HX_S2_16h_22C_b	Short_term_storage	This study (Sample storage)	Sewage_2	gold	Sewage_2	Sample	Sewage_2	S2_Day_Table	16	22	Unfrozen	Table	Table	b	7	55,00	55,00	15:08:16	0	15	0	0,5	S2S5	Unspiked	16h22C	S2_16h_22C_b	Nextflex	Hiseq	7688017	1160890567	6255967	7.45201e+08	840	862434	1416175	203	59	2130	591	250904	26497	2892	983	3610282
211	DTU2016_MG_681_HX_S2_16h_22C_c	S2_16h_22C_c	216	216	DTU2016_MG_681_HX_S2_16h_22C_c	Short_term_storage	This study (Sample storage)	Sewage_2	gold	Sewage_2	Sample	Sewage_2	S2_Day_Table	16	22	Unfrozen	Table	Table	c	3	57,00	57,00	15:08:16	0	15	0	0,5	S2S5	Unspiked	16h22C	S2_16h_22C_c	Nextflex	Hiseq	14972663	2260872113	13015719	1672062065	2247	1770278	2871906	1068	204	4754	1647	506382	51254	6310	2280	7536359
212	DTU2016_MG_682_HX_S2MC_16h_22C_a	S2MC_16h_22C_a	217	217	DTU2016_MG_682_HX_S2MC_16h_22C_a	Short_term_storage	This study (Sample storage)	Sewage_2	gold	Sewage_2_spiked	Sample	Sewage_2	S2_Day_Table	16	22	Unfrozen	Table	Table	a	3	52,00	52,00	15:08:16	0	15	0	0,5	S2S5MC	Spiked	16h22C	S2MC_16h_22C_a	Nextflex	Hiseq	12739132	1923608932	11318726	1464034584	1933	1675292	2616584	819	167	4460	1570	453158	47106	5361	1802	6415762
213	DTU2016_MG_683_HX_S2MC_16h_22C_b	S2MC_16h_22C_b	218	218	DTU2016_MG_683_HX_S2MC_16h_22C_b	Short_term_storage	This study (Sample storage)	Sewage_2	gold	Sewage_2_spiked	Sample	Sewage_2	S2_Day_Table	16	22	Unfrozen	Table	Table	b	1	54,00	54,00	15:08:16	0	15	0	0,5	S2S5MC	Spiked	16h22C	S2MC_16h_22C_b	Nextflex	Hiseq	12113326	1829112226	10317070	1329333126	1563	1442068	2284680	296	105	3352	1249	384244	41459	4543	1556	5758335
214	DTU2016_MG_684_HX_S2MC_16h_22C_c	S2MC_16h_22C_c	219	219	DTU2016_MG_684_HX_S2MC_16h_22C_c	Short_term_storage	This study (Sample storage)	Sewage_2	gold	Sewage_2_spiked	Sample	Sewage_2	S2_Day_Table	16	22	Unfrozen	Table	Table	c	6	53,00	53,00	15:08:16	0	15	0	0,5	S2S5MC	Spiked	16h22C	S2MC_16h_22C_c	Nextflex	Hiseq	7151418	1079864118	6084640	764509433	886	871267	1418160	127	96	2212	739	232261	26321	2832	905	3402092
215	DTU2016_MG_685_HX_S2EC_64h	S2EC_64h	220	220	DTU2016_MG_685_HX_S2EC_64h	Short_term_storage	This study (Sample storage)	Sewage_2	gold	Sewage_2_DNAextraction_control_Blank	Negative_control	Control	S2_Neg	64	NA	Unfrozen	Nothing	Nothing	NA	4	<0,5	0,5	15:08:16	0	15	0	0,5	S2EC	EC	EC	S2EC_64h	Nextflex	Hiseq	172718	26080418	142570	17421117	35	4521	10440	57	9	8	62	1094	92	100	0	80385
216	DTU2016_MG_686_HX_S2_64h_80C_a	S2_64h_80C_a	221	221	DTU2016_MG_686_HX_S2_64h_80C_a	Short_term_storage	This study (Sample storage)	Sewage_2	gold	Sewage_2	Sample	Sewage_2	S2_Weekend_Freezer	64	-80	Freezer	Freezer	FreezerDeep	a	5	50,00	50,00	15:08:16	1	15	0	0,5	S2S6	Unspiked	64h-80C	S2_64h_80C_a	Nextflex	Hiseq	5610303	847155753	4867318	6.1437e+08	1075	663695	1132109	93	103	1671	1969	214335	23888	2811	967	2741812
217	DTU2016_MG_687_HX_S2_64h_80C_b	S2_64h_80C_b	222	222	DTU2016_MG_687_HX_S2_64h_80C_b	Short_term_storage	This study (Sample storage)	Sewage_2	gold	Sewage_2	Sample	Sewage_2	S2_Weekend_Freezer	64	-80	Freezer	Freezer	FreezerDeep	b	6	47,00	47,00	15:08:16	1	15	0	0,5	S2S6	Unspiked	64h-80C	S2_64h_80C_b	Nextflex	Hiseq	6294805	950515555	5314446	665546054	1132	735406	1199252	215	423	2500	1956	237821	26714	3145	994	3056155
218	DTU2016_MG_688_HX_S2_64h_80C_c	S2_64h_80C_c	223	223	DTU2016_MG_688_HX_S2_64h_80C_c	Short_term_storage	This study (Sample storage)	Sewage_2	gold	Sewage_2	Sample	Sewage_2	S2_Weekend_Freezer	64	-80	Freezer	Freezer	FreezerDeep	c	4	49,80	49,80	15:08:16	1	15	0	0,5	S2S6	Unspiked	64h-80C	S2_64h_80C_c	Nextflex	Hiseq	9255273	1397546223	8157328	1.04837e+09	1621	1113993	1904463	664	174	2870	5447	345914	39349	4633	1671	4583740
219	DTU2016_MG_689_HX_S2MC_64h_80C_a	S2MC_64h_80C_a	224	224	DTU2016_MG_689_HX_S2MC_64h_80C_a	Short_term_storage	This study (Sample storage)	Sewage_2	gold	Sewage_2_spiked	Sample	Sewage_2	S2_Weekend_Freezer	64	-80	Freezer	Freezer	FreezerDeep	a	1	51,00	51,00	15:08:16	1	15	0	0,5	S2S6MC	Spiked	64h-80C	S2MC_64h_80C_a	Nextflex	Hiseq	11058926	1669897826	9519861	1237661076	1828	1484119	2170643	450	234	3453	3464	429835	50775	7081	1797	5248190
220	DTU2016_MG_690_HX_S2MC_64h_80C_b	S2MC_64h_80C_b	225	225	DTU2016_MG_690_HX_S2MC_64h_80C_b	Short_term_storage	This study (Sample storage)	Sewage_2	gold	Sewage_2_spiked	Sample	Sewage_2	S2_Weekend_Freezer	64	-80	Freezer	Freezer	FreezerDeep	b	1	55,00	55,00	15:08:16	1	15	0	0,5	S2S6MC	Spiked	64h-80C	S2MC_64h_80C_b	Nextflex	Hiseq	9290547	1402872597	8015944	1.04331e+09	1713	1203932	1825835	362	175	3891	2736	360148	38909	5616	1553	4478654
221	DTU2016_MG_691_HX_S2MC_64h_80C_c	S2MC_64h_80C_c	226	226	DTU2016_MG_691_HX_S2MC_64h_80C_c	Short_term_storage	This study (Sample storage)	Sewage_2	gold	Sewage_2_spiked	Sample	Sewage_2	S2_Weekend_Freezer	64	-80	Freezer	Freezer	FreezerDeep	c	5	58,00	58,00	15:08:16	1	15	0	0,5	S2S6MC	Spiked	64h-80C	S2MC_64h_80C_c	Nextflex	Hiseq	4823412	728335212	4066453	5.0822e+08	785	629689	930977	98	66	1550	1165	186324	21948	2746	732	2221095
222	DTU2016_MG_692_HX_S2_64h_20C_a	S2_64h_20C_a	227	227	DTU2016_MG_692_HX_S2_64h_20C_a	Short_term_storage	This study (Sample storage)	Sewage_2	gold	Sewage_2	Sample	Sewage_2	S2_Weekend_Freezer	64	-20	Freezer	Freezer	Freezer	a	2	47,30	47,30	15:08:16	1	15	0	0,5	S2S7	Unspiked	64h-20C	S2_64h_20C_a	Nextflex	Hiseq	8820247	1331857297	7597898	9.76435e+08	1155	955415	1566515	342	121	2471	2688	284914	38573	4200	1328	3567205
223	DTU2016_MG_693_HX_S2_64h_20C_b	S2_64h_20C_b	228	228	DTU2016_MG_693_HX_S2_64h_20C_b	Short_term_storage	This study (Sample storage)	Sewage_2	gold	Sewage_2	Sample	Sewage_2	S2_Weekend_Freezer	64	-20	Freezer	Freezer	Freezer	b	5	51,00	51,00	15:08:16	1	15	0	0,5	S2S7	Unspiked	64h-20C	S2_64h_20C_b	Nextflex	Hiseq	5732474	865603574	5020540	6.33445e+08	1140	713670	1158683	83	114	2339	1745	224578	29270	3045	986	2843586
224	DTU2016_MG_694_HX_S2_64h_20C_c	S2_64h_20C_c	229	229	DTU2016_MG_694_HX_S2_64h_20C_c	Short_term_storage	This study (Sample storage)	Sewage_2	gold	Sewage_2	Sample	Sewage_2	S2_Weekend_Freezer	64	-20	Freezer	Freezer	Freezer	c	8	49,60	49,60	15:08:16	1	15	0	0,5	S2S7	Unspiked	64h-20C	S2_64h_20C_c	Nextflex	Hiseq	4667020	704720020	4038715	5.1523e+08	793	496444	834390	128	60	1732	1281	155232	20230	2228	668	2071773
225	DTU2016_MG_695_HX_S2MC_64h_20C_a	S2MC_64h_20C_a	230	230	DTU2016_MG_695_HX_S2MC_64h_20C_a	Short_term_storage	This study (Sample storage)	Sewage_2	gold	Sewage_2_spiked	Sample	Sewage_2	S2_Weekend_Freezer	64	-20	Freezer	Freezer	Freezer	a	6	49,00	49,00	15:08:16	1	15	0	0,5	S2S7MC	Spiked	64h-20C	S2MC_64h_20C_a	Nextflex	Hiseq	5465523	825293973	4727682	5.97985e+08	1184	748705	1024417	153	122	2057	1339	217308	27249	3297	978	2640280
226	DTU2016_MG_696_HX_S2MC_64h_20C_b	S2MC_64h_20C_b	231	231	DTU2016_MG_696_HX_S2MC_64h_20C_b	Short_term_storage	This study (Sample storage)	Sewage_2	gold	Sewage_2_spiked	Sample	Sewage_2	S2_Weekend_Freezer	64	-20	Freezer	Freezer	Freezer	b	8	50,00	50,00	15:08:16	1	15	0	0,5	S2S7MC	Spiked	64h-20C	S2MC_64h_20C_b	Nextflex	Hiseq	3803866	574383766	3324687	424755103	654	504679	727571	68	60	1318	1109	142129	19744	2028	644	1778414
227	DTU2016_MG_697_HX_S2MC_64h_20C_c	S2MC_64h_20C_c	232	232	DTU2016_MG_697_HX_S2MC_64h_20C_c	Short_term_storage	This study (Sample storage)	Sewage_2	gold	Sewage_2_spiked	Sample	Sewage_2	S2_Weekend_Freezer	64	-20	Freezer	Freezer	Freezer	c	7	49,90	49,90	15:08:16	1	15	0	0,5	S2S7MC	Spiked	64h-20C	S2MC_64h_20C_c	Nextflex	Hiseq	3918131	591637781	3339788	4.0313e+08	659	525319	748064	183	47	1422	2271	143277	19058	2017	691	1874141
228	DTU2016_MG_698_HX_S2_64h_5C_a	S2_64h_5C_a	233	233	DTU2016_MG_698_HX_S2_64h_5C_a	Short_term_storage	This study (Sample storage)	Sewage_2	gold	Sewage_2	Sample	Sewage_2	S2_Weekend_Fridge	64	5	Unfrozen	Fridge	Fridge	a	5	51,00	51,00	15:08:16	0	15	0	0,5	S2S8	Unspiked	64h5C	S2_64h_5C_a	Nextflex	Hiseq	8832652	1333730452	7389634	913673380	1072	984714	1686940	81	86	2414	696	291049	24206	3248	1097	4098829
229	DTU2016_MG_699_HX_S2_64h_5C_b	S2_64h_5C_b	234	234	DTU2016_MG_699_HX_S2_64h_5C_b	Short_term_storage	This study (Sample storage)	Sewage_2	gold	Sewage_2	Sample	Sewage_2	S2_Weekend_Fridge	64	5	Unfrozen	Fridge	Fridge	b	3	53,00	53,00	15:08:16	0	15	0	0,5	S2S8	Unspiked	64h5C	S2_64h_5C_b	Nextflex	Hiseq	17513852	2644591652	15186545	1.93599e+09	2170	1984708	3432460	921	204	4805	1692	590954	52987	6504	2244	8250482
230	DTU2016_MG_700_HX_S2_64h_5C_c	S2_64h_5C_c	235	235	DTU2016_MG_700_HX_S2_64h_5C_c	Short_term_storage	This study (Sample storage)	Sewage_2	gold	Sewage_2	Sample	Sewage_2	S2_Weekend_Fridge	64	5	Unfrozen	Fridge	Fridge	c	1	53,00	53,00	15:08:16	0	15	0	0,5	S2S8	Unspiked	64h5C	S2_64h_5C_c	Nextflex	Hiseq	15564359	2350218209	13576335	1.76708e+09	1980	1835679	3193290	691	175	4389	1478	549054	49709	6279	2027	7782454
231	DTU2016_MG_701_HX_S2MC_64h_5C_a	S2MC_64h_5C_a	236	236	DTU2016_MG_701_HX_S2MC_64h_5C_a	Short_term_storage	This study (Sample storage)	Sewage_2	gold	Sewage_2_spiked	Sample	Sewage_2	S2_Weekend_Fridge	64	5	Unfrozen	Fridge	Fridge	a	5	51,00	51,00	15:08:16	0	15	0	0,5	S2S8MC	Spiked	64h5C	S2MC_64h_5C_a	Nextflex	Hiseq	6331758	956095458	5393981	6.73582e+08	839	765489	1261284	75	138	2061	612	212325	20702	2584	806	2995130
232	DTU2016_MG_702_HX_S2MC_64h_5C_b	S2MC_64h_5C_b	237	237	DTU2016_MG_702_HX_S2MC_64h_5C_b	Short_term_storage	This study (Sample storage)	Sewage_2	gold	Sewage_2_spiked	Sample	Sewage_2	S2_Weekend_Fridge	64	5	Unfrozen	Fridge	Fridge	b	1	>60,0	60	15:08:16	0	15	0	0,5	S2S8MC	Spiked	64h5C	S2MC_64h_5C_b	Nextflex	Hiseq	18600077	2808611627	15979137	1997456639	2379	2367330	3715184	470	264	5760	1817	621311	56854	7334	2550	9094832
233	DTU2016_MG_703_HX_S2MC_64h_5C_c	S2MC_64h_5C_c	238	238	DTU2016_MG_703_HX_S2MC_64h_5C_c	Short_term_storage	This study (Sample storage)	Sewage_2	gold	Sewage_2_spiked	Sample	Sewage_2	S2_Weekend_Fridge	64	5	Unfrozen	Fridge	Fridge	c	7	>60,0	60	15:08:16	0	15	0	0,5	S2S8MC	Spiked	64h5C	S2MC_64h_5C_c	Nextflex	Hiseq	7850294	1185394394	6480715	7.68282e+08	819	857093	1345044	148	74	2001	592	228606	20581	2534	868	3390934
234	DTU2016_MG_704_HX_S2_64h_22C_a	S2_64h_22C_a	239	239	DTU2016_MG_704_HX_S2_64h_22C_a	Short_term_storage	This study (Sample storage)	Sewage_2	gold	Sewage_2	Sample	Sewage_2	S2_Weekend_Table	64	22	Unfrozen	Table	Table	a	6	50,00	50,00	15:08:16	0	15	0	0,5	S2S9	Unspiked	64h22C	S2_64h_22C_a	Nextflex	Hiseq	9641748	1455903948	8331691	1.05088e+09	1351	919767	2127539	252	103	3506	675	291114	50155	3332	1242	4856946
235	DTU2016_MG_705_HX_S2_64h_22C_b	S2_64h_22C_b	240	240	DTU2016_MG_705_HX_S2_64h_22C_b	Short_term_storage	This study (Sample storage)	Sewage_2	gold	Sewage_2	Sample	Sewage_2	S2_Weekend_Table	64	22	Unfrozen	Table	Table	b	5	47,10	47,10	15:08:16	0	15	0	0,5	S2S9	Unspiked	64h22C	S2_64h_22C_b	Nextflex	Hiseq	9624570	1453310070	8106019	1005588425	1217	903822	2090401	133	102	3224	697	283773	49628	3228	1263	4708619
236	DTU2016_MG_706_HX_S2_64h_22C_c	S2_64h_22C_c	241	241	DTU2016_MG_706_HX_S2_64h_22C_c	Short_term_storage	This study (Sample storage)	Sewage_2	gold	Sewage_2	Sample	Sewage_2	S2_Weekend_Table	64	22	Unfrozen	Table	Table	c	5	52,00	52,00	15:08:16	0	15	0	0,5	S2S9	Unspiked	64h22C	S2_64h_22C_c	Nextflex	Hiseq	7899779	1192866629	6776026	848610837	906	745875	1802878	115	107	2596	549	239701	43505	2670	971	3874674
237	DTU2016_MG_707_HX_S2MC_64h_22C_a	S2MC_64h_22C_a	242	242	DTU2016_MG_707_HX_S2MC_64h_22C_a	Short_term_storage	This study (Sample storage)	Sewage_2	gold	Sewage_2_spiked	Sample	Sewage_2	S2_Weekend_Table	64	22	Unfrozen	Table	Table	a	3	52,00	52,00	15:08:16	0	15	0	0,5	S2S9MC	Spiked	64h22C	S2MC_64h_22C_a	Nextflex	Hiseq	13682363	2066036813	11965770	1.53859e+09	1828	1456759	2993660	766	234	4990	1076	397391	68505	4597	1508	6708593
238	DTU2016_MG_708_HX_S2MC_64h_22C_b	S2MC_64h_22C_b	243	243	DTU2016_MG_708_HX_S2MC_64h_22C_b	Short_term_storage	This study (Sample storage)	Sewage_2	gold	Sewage_2_spiked	Sample	Sewage_2	S2_Weekend_Table	64	22	Unfrozen	Table	Table	b	3	59,00	59,00	15:08:16	0	15	0	0,5	S2S9MC	Spiked	64h22C	S2MC_64h_22C_b	Nextflex	Hiseq	19124150	2887746650	16546401	2116679988	2394	2043252	4349772	938	256	7207	1446	571367	102948	6839	2298	9352534
239	DTU2016_MG_709_HX_S2MC_64h_22C_c	S2MC_64h_22C_c	244	244	DTU2016_MG_709_HX_S2MC_64h_22C_c	Short_term_storage	This study (Sample storage)	Sewage_2	gold	Sewage_2_spiked	Sample	Sewage_2	S2_Weekend_Table	64	22	Unfrozen	Table	Table	c	1	57,00	57,00	15:08:16	0	15	0	0,5	S2S9MC	Spiked	64h22C	S2MC_64h_22C_c	Nextflex	Hiseq	13658090	2062371590	12034312	1579806873	1868	1487828	3035159	368	146	5337	1208	410384	71373	4887	1715	6927171
240	DTU2016_MG_710_FTX_P1EC_40h	FTX_P1EC_40h	245	245	DTU2016_MG_710_FTX_P1EC_40h	Freeze_thaw	This study (Sample storage)	Pig_feces_1	blue	Pig_feces_1_DNAextraction_control_Blank	Negative_control	Control	P1_Neg	40	NA	Unfrozen	Nothing	Nothing	NA	7	<0,5	0,5	11:04:16	0	7	0	0	P1EC	EC	EC	P1EC_40h	Nextflex	Hiseq	321289	48514639	262596	30726798	13	3690	8730	96	22	4	11	673	9	110	85	121836
241	DTU2016_MG_711_FTX_P1_40h_2FTC_20C_a	FTX_P1_40h(2FTC)_20C_a	246	246	DTU2016_MG_711_FTX_P1_40h_2FTC_20C_a	Freeze_thaw	This study (Sample storage)	Pig_feces_1	blue	Pig_feces_1	Sample	Pig_feces_1	P1_2FTC	40	-20	Freezer	Freezer	Freezer	a	3	40,00	40,00	11:04:16	2	7	0	0	P1S1FTX	Unspiked	40h-20C2FTC	P1_40h(2FTC)_20C_a	Nextflex	Hiseq	42923221	6481406371	38186988	4965426998	1673	796477	3366952	32732	4194	1211	438	173212	959	34560	22619	33591607
242	DTU2016_MG_712_FTX_P1_40h_2FTC_20C_b	FTX_P1_40h(2FTC)_20C_b	247	247	DTU2016_MG_712_FTX_P1_40h_2FTC_20C_b	Freeze_thaw	This study (Sample storage)	Pig_feces_1	blue	Pig_feces_1	Sample	Pig_feces_1	P1_2FTC	40	-20	Freezer	Freezer	Freezer	b	7	41,80	41,80	11:04:16	2	7	0	0	P1S1FTX	Unspiked	40h-20C2FTC	P1_40h(2FTC)_20C_b	Nextflex	Hiseq	14332397	2164191947	11908885	1.43515e+09	461	243532	990411	10546	622	248	302	51674	204	10045	6924	10542668
243	DTU2016_MG_713_FTX_P1MC_40h_2FTC_20C_a	FTX_P1MC_40h(2FTC)_20C_a	248	248	DTU2016_MG_713_FTX_P1MC_40h_2FTC_20C_a	Freeze_thaw	This study (Sample storage)	Pig_feces_1	blue	Pig_feces_1_spiked	Sample	Pig_feces_1	P1_2FTC	40	-20	Freezer	Freezer	Freezer	a	7	40,60	40,60	11:04:16	2	7	0	0	P1S1MCFTX	Spiked	40h-20C2FTC	P1MC_40h(2FTC)_20C_a	Nextflex	Hiseq	14965076	2259726476	12441866	1496926691	391	966346	895233	6156	640	566	175	53634	176	10160	6865	10441153
244	DTU2016_MG_714_FTX_P1MC_40h_2FTC_20C_b	FTX_P1MC_40h(2FTC)_20C_b	249	249	DTU2016_MG_714_FTX_P1MC_40h_2FTC_20C_b	Freeze_thaw	This study (Sample storage)	Pig_feces_1	blue	Pig_feces_1_spiked	Sample	Pig_feces_1	P1_2FTC	40	-20	Freezer	Freezer	Freezer	b	3	41,80	41,80	11:04:16	2	7	0	0	P1S1MCFTX	Spiked	40h-20C2FTC	P1MC_40h(2FTC)_20C_b	Nextflex	Hiseq	36279088	5478142288	32331966	4.20665e+09	1308	2085346	2679237	22357	20210	4006	233	153555	1009	29033	19029	27135529
245	DTU2016_MG_715_FTX_P1_40h_2FTC_80C_a	FTX_P1_40h(2FTC)_80C_a	250	250	DTU2016_MG_715_FTX_P1_40h_2FTC_80C_a	Freeze_thaw	This study (Sample storage)	Pig_feces_1	blue	Pig_feces_1	Sample	Pig_feces_1	P1_2FTC	40	-80	Freezer	Freezer	FreezerDeep	a	5	44,40	44,40	11:04:16	2	7	0	0	P1S2FTX	Unspiked	40h-80C2FTC	P1_40h(2FTC)_80C_a	Nextflex	Hiseq	16265226	2456049126	14009695	1763388934	891	282067	1175992	11639	1645	417	246	60537	361	11790	8313	12378712
246	DTU2016_MG_716_FTX_P1_40h_2FTC_80C_b	FTX_P1_40h(2FTC)_80C_b	251	251	DTU2016_MG_716_FTX_P1_40h_2FTC_80C_b	Freeze_thaw	This study (Sample storage)	Pig_feces_1	blue	Pig_feces_1	Sample	Pig_feces_1	P1_2FTC	40	-80	Freezer	Freezer	FreezerDeep	b	4	55,00	55,00	11:04:16	2	7	0	0	P1S2FTX	Unspiked	40h-80C2FTC	P1_40h(2FTC)_80C_b	Nextflex	Hiseq	35068986	5295416886	29974595	3.60506e+09	1914	614796	2593253	29325	1270	661	467	131618	509	26332	17705	26432952
247	DTU2016_MG_717_FTX_P1MC_40h_2FTC_80C_a	FTX_P1MC_40h(2FTC)_80C_a	252	252	DTU2016_MG_717_FTX_P1MC_40h_2FTC_80C_a	Freeze_thaw	This study (Sample storage)	Pig_feces_1	blue	Pig_feces_1_spiked	Sample	Pig_feces_1	P1_2FTC	40	-80	Freezer	Freezer	FreezerDeep	a	2	42,30	42,30	11:04:16	2	7	0	0	P1S2MCFTX	Spiked	40h-80C2FTC	P1MC_40h(2FTC)_80C_a	Nextflex	Hiseq	25913988	3913012188	22705380	2959044471	1354	1332649	1945584	14773	3052	1154	343	103715	654	22530	12835	18769882
248	DTU2016_MG_718_FTX_P1MC_40h_2FTC_80C_b	FTX_P1MC_40h(2FTC)_80C_b	253	253	DTU2016_MG_718_FTX_P1MC_40h_2FTC_80C_b	Freeze_thaw	This study (Sample storage)	Pig_feces_1	blue	Pig_feces_1_spiked	Sample	Pig_feces_1	P1_2FTC	40	-80	Freezer	Freezer	FreezerDeep	b	3	44,70	44,70	11:04:16	2	7	0	0	P1S2MCFTX	Spiked	40h-80C2FTC	P1MC_40h(2FTC)_80C_b	Nextflex	Hiseq	46347012	6998398812	41574301	5.25829e+09	3508	2474701	3773710	43260	5280	3079	261	197982	1093	42928	24669	34873822
249	DTU2016_MG_719_FTX_P1_64h_3FTC_20C_a	FTX_P1_64h(3FTC)_20C_a	255	254	DTU2016_MG_719_FTX_P1_64h_3FTC_20C_a	Freeze_thaw	This study (Sample storage)	Pig_feces_1	blue	Pig_feces_1	Sample	Pig_feces_1	P1_3FTC	64	-20	Freezer	Freezer	Freezer	a	5	38,00	38,00	11:04:16	3	7	0	0	P1S3FTX	Unspiked	64h-20C3FTC	P1_64h(3FTC)_20C_a	Nextflex	Hiseq	13684319	2066332169	11561661	1.41994e+09	462	259353	813207	9352	821	309	300	57234	283	9739	7213	10347209
250	DTU2016_MG_720_FTX_P1_64h_3FTC_20C_b	FTX_P1_64h(3FTC)_20C_b	256	255	DTU2016_MG_720_FTX_P1_64h_3FTC_20C_b	Freeze_thaw	This study (Sample storage)	Pig_feces_1	blue	Pig_feces_1	Sample	Pig_feces_1	P1_3FTC	64	-20	Freezer	Freezer	Freezer	b	2	35,40	35,40	11:04:16	3	7	0	0	P1S3FTX	Unspiked	64h-20C3FTC	P1_64h(3FTC)_20C_b	Nextflex	Hiseq	32953407	4975964457	28815313	3754677291	1275	667156	2196008	31317	2278	1088	408	150362	823	25393	18420	25558635
251	DTU2016_MG_721_FTX_P1MC_64h_3FTC_20C_a	FTX_P1MC_64h(3FTC)_20C_a	257	256	DTU2016_MG_721_FTX_P1MC_64h_3FTC_20C_a	Freeze_thaw	This study (Sample storage)	Pig_feces_1	blue	Pig_feces_1_spiked	Sample	Pig_feces_1	P1_3FTC	64	-20	Freezer	Freezer	Freezer	a	5	36,60	36,60	11:04:16	3	7	0	0	P1S3MCFTX	Spiked	64h-20C3FTC	P1MC_64h(3FTC)_20C_a	Nextflex	Hiseq	14146066	2136055966	12008567	1505143747	393	1077182	767062	6748	1687	914	250	58074	358	10663	7004	10013563
252	DTU2016_MG_722_FTX_P1MC_64h_3FTC_20C_b	FTX_P1MC_64h(3FTC)_20C_b	258	257	DTU2016_MG_722_FTX_P1MC_64h_3FTC_20C_b	Freeze_thaw	This study (Sample storage)	Pig_feces_1	blue	Pig_feces_1_spiked	Sample	Pig_feces_1	P1_3FTC	64	-20	Freezer	Freezer	Freezer	b	8	34,80	34,80	11:04:16	3	7	0	0	P1S3MCFTX	Spiked	64h-20C3FTC	P1MC_64h(3FTC)_20C_b	Nextflex	Hiseq	10777033	1627331983	9538210	1.23277e+09	355	844618	604981	5178	559	633	220	48000	362	8489	5485	7915775
253	DTU2016_MG_723_FTX_P1_64h_3FTC_80C_a	FTX_P1_64h(3FTC)_80C_a	259	258	DTU2016_MG_723_FTX_P1_64h_3FTC_80C_a	Freeze_thaw	This study (Sample storage)	Pig_feces_1	blue	Pig_feces_1	Sample	Pig_feces_1	P1_3FTC	64	-80	Freezer	Freezer	FreezerDeep	a	1	40,50	40,50	11:04:16	3	7	0	0	P1S4FTX	Unspiked	64h-80C3FTC	P1_64h(3FTC)_80C_a	Nextflex	Hiseq	37787856	5705966256	34361962	4.57517e+09	2013	731716	2691843	40823	5106	1747	238	166721	915	31684	20960	30459247
254	DTU2016_MG_724_FTX_P1_64h_3FTC_80C_b	FTX_P1_64h(3FTC)_80C_b	260	259	DTU2016_MG_724_FTX_P1_64h_3FTC_80C_b	Freeze_thaw	This study (Sample storage)	Pig_feces_1	blue	Pig_feces_1	Sample	Pig_feces_1	P1_3FTC	64	-80	Freezer	Freezer	FreezerDeep	b	7	41,00	41,00	11:04:16	3	7	0	0	P1S4FTX	Unspiked	64h-80C3FTC	P1_64h(3FTC)_80C_b	Nextflex	Hiseq	11646610	1758638110	9761515	1175195831	464	194955	692948	8806	3553	571	242	43424	170	8071	5676	8752964
255	DTU2016_MG_726_FTX_P1MC_64h_3FTC_80C_b	FTX_P1MC_64h(3FTC)_80C_b	262	261	DTU2016_MG_726_FTX_P1MC_64h_3FTC_80C_b	Freeze_thaw	This study (Sample storage)	Pig_feces_1	blue	Pig_feces_1_spiked	Sample	Pig_feces_1	P1_3FTC	64	-80	Freezer	Freezer	FreezerDeep	b	8	37,00	37,00	11:04:16	3	7	0	0	P1S4MCFTX	Spiked	64h-80C3FTC	P1MC_64h(3FTC)_80C_b	Nextflex	Hiseq	16160880	2440292880	14599900	1.90282e+09	549	1444262	907095	6381	594	961	2926	66211	316	16350	8509	12031764
256	DTU2016_MG_727_FTX_P1EC_88h	FTX_P1EC_88h	263	262	DTU2016_MG_727_FTX_P1EC_88h	Freeze_thaw	This study (Sample storage)	Pig_feces_1	blue	Pig_feces_1_DNAextraction_control_Blank	Negative_control	Control	P1_Neg	88	NA	Unfrozen	Nothing	Nothing	NA	1	<0,5	0,5	11:04:16	0	7	0	0	P1EC	EC	EC	P1EC_88h	Nextflex	Hiseq	543337	82043887	477147	62410263	93	10899	17835	178	11	30	40	2138	160	136	0	150918
257	DTU2016_MG_728_FTX_P1_88h_4FTC_20C_a	FTX_P1_88h(4FTC)_20C_a	264	263	DTU2016_MG_728_FTX_P1_88h_4FTC_20C_a	Freeze_thaw	This study (Sample storage)	Pig_feces_1	blue	Pig_feces_1	Sample	Pig_feces_1	P1_4FTC	88	-20	Freezer	Freezer	Freezer	a	6	26,80	26,80	11:04:16	4	7	0	0	P1S5FTX	Unspiked	88h-20C4FTC	P1_88h(4FTC)_20C_a	Nextflex	Hiseq	12018604	1814809204	10088662	1246832527	403	216072	665527	7927	1066	380	283	48177	295	8294	6363	9079980
258	DTU2016_MG_729_FTX_P1_88h_4FTC_20C_b	FTX_P1_88h(4FTC)_20C_b	265	264	DTU2016_MG_729_FTX_P1_88h_4FTC_20C_b	Freeze_thaw	This study (Sample storage)	Pig_feces_1	blue	Pig_feces_1	Sample	Pig_feces_1	P1_4FTC	88	-20	Freezer	Freezer	Freezer	b	2	26,60	26,60	11:04:16	4	7	0	0	P1S5FTX	Unspiked	88h-20C4FTC	P1_88h(4FTC)_20C_b	Nextflex	Hiseq	32109925	4848598675	28025870	3652873840	1231	632777	1968427	24147	2356	1230	417	146062	626	24367	18524	25034070
259	DTU2016_MG_730_FTX_P1MC_88h_4FTC_20C_a	FTX_P1MC_88h(4FTC)_20C_a	266	265	DTU2016_MG_730_FTX_P1MC_88h_4FTC_20C_a	Freeze_thaw	This study (Sample storage)	Pig_feces_1	blue	Pig_feces_1_spiked	Sample	Pig_feces_1	P1_4FTC	88	-20	Freezer	Freezer	Freezer	a	2	28,60	28,60	11:04:16	4	7	0	0	P1S5MCFTX	Spiked	88h-20C4FTC	P1MC_88h(4FTC)_20C_a	Nextflex	Hiseq	29329725	4428788475	25828058	3.39165e+09	1299	2713748	1669819	19603	3587	2672	167	139678	565	29511	15579	21036846
260	DTU2016_MG_732_FTX_P1_88h_4FTC_80C_a	FTX_P1_88h(4FTC)_80C_a	268	267	DTU2016_MG_732_FTX_P1_88h_4FTC_80C_a	Freeze_thaw	This study (Sample storage)	Pig_feces_1	blue	Pig_feces_1	Sample	Pig_feces_1	P1_4FTC	88	-80	Freezer	Freezer	FreezerDeep	a	1	28,20	28,20	11:04:16	4	7	0	0	P1S6FTX	Unspiked	88h-80C4FTC	P1_88h(4FTC)_80C_a	Nextflex	Hiseq	50314858	7597543558	44757853	5884058140	1833	896955	3053729	38781	5117	1895	660	217130	965	37622	28554	40248403
261	DTU2016_MG_734_FTX_P1MC_88h_4FTC_80C_a	FTX_P1MC_88h(4FTC)_80C_a	270	269	DTU2016_MG_734_FTX_P1MC_88h_4FTC_80C_a	Freeze_thaw	This study (Sample storage)	Pig_feces_1	blue	Pig_feces_1_spiked	Sample	Pig_feces_1	P1_4FTC	88	-80	Freezer	Freezer	FreezerDeep	a	6	27,30	27,30	11:04:16	4	7	0	0	P1S6MCFTX	Spiked	88h-80C4FTC	P1MC_88h(4FTC)_80C_a	Nextflex	Hiseq	14475036	2185730436	12589051	1.60748e+09	693	1226044	763309	8826	53119	7132	495	64291	597	19437	7625	10383291
262	DTU2016_MG_735_FTX_P1MC_88h_4FTC_80C_b	FTX_P1MC_88h(4FTC)_80C_b	271	270	DTU2016_MG_735_FTX_P1MC_88h_4FTC_80C_b	Freeze_thaw	This study (Sample storage)	Pig_feces_1	blue	Pig_feces_1_spiked	Sample	Pig_feces_1	P1_4FTC	88	-80	Freezer	Freezer	FreezerDeep	b	4	30,10	30,10	11:04:16	4	7	0	0	P1S6MCFTX	Spiked	88h-80C4FTC	P1MC_88h(4FTC)_80C_b	Nextflex	Hiseq	30003730	4530563230	26606352	3.43334e+09	1512	2564490	1726443	23581	17627	4337	297	140240	780	40892	16615	21925600
263	DTU2016_MG_736_FTX_S1EC_40h	FTX_S1EC_40h	272	271	DTU2016_MG_736_FTX_S1EC_40h	Freeze_thaw	This study (Sample storage)	Sewage_1	forestgreen	Sewage_1_DNAextraction_control_Blank	Negative_control	Control	S1_Neg	40	NA	Unfrozen	Nothing	Nothing	NA	5	<0,5	0,5	03:10:16	0	12	14	13	S1EC	EC	EC	S1EC_40h	Nextflex	Hiseq	34163	5158613	26109	3350994	0	437	618	0	0	0	0	70	13	2	0	5847
264	DTU2016_MG_737_FTX_S1_40h_2FTC_20C_a	FTX_S1_40h(2FTC)_20C_a	273	272	DTU2016_MG_737_FTX_S1_40h_2FTC_20C_a	Freeze_thaw	This study (Sample storage)	Sewage_1	forestgreen	Sewage_1	Sample	Sewage_1	S1_2FTC	40	-20	Freezer	Freezer	Freezer	a	3	47,80	47,80	03:10:16	2	12	14	13	S1S1FTX	Unspiked	40h-20C2FTC	S1_40h(2FTC)_20C_a	Nextflex	Hiseq	14769624	2230213224	13095795	1.69715e+09	8121	1311204	1874793	2923	4387	8662	17100	339521	62818	10431	3275	9359057
265	DTU2016_MG_738_FTX_S1_40h_2FTC_20C_b	FTX_S1_40h(2FTC)_20C_b	274	273	DTU2016_MG_738_FTX_S1_40h_2FTC_20C_b	Freeze_thaw	This study (Sample storage)	Sewage_1	forestgreen	Sewage_1	Sample	Sewage_1	S1_2FTC	40	-20	Freezer	Freezer	Freezer	b	4	46,30	46,30	03:10:16	2	12	14	13	S1S1FTX	Unspiked	40h-20C2FTC	S1_40h(2FTC)_20C_b	Nextflex	Hiseq	6737804	1017408404	5944746	7.55053e+08	3929	573771	858582	1119	543	3069	9085	151020	28240	3665	1390	4121883
266	DTU2016_MG_740_FTX_S1MC_40h_2FTC_20C_b	FTX_S1MC_40h(2FTC)_20C_b	276	275	DTU2016_MG_740_FTX_S1MC_40h_2FTC_20C_b	Freeze_thaw	This study (Sample storage)	Sewage_1	forestgreen	Sewage_1_spiked	Sample	Sewage_1	S1_2FTC	40	-20	Freezer	Freezer	Freezer	b	2	42,50	42,50	03:10:16	2	12	14	13	S1S1MCFTX	Spiked	40h-20C2FTC	S1MC_40h(2FTC)_20C_b	Nextflex	Hiseq	9932609	1499823959	8647478	1080719485	4609	1387060	1330179	1606	820	5377	9710	271416	49137	6520	2160	5506410
267	DTU2016_MG_741_FTX_S1_40h_2FTC_80C_a	FTX_S1_40h(2FTC)_80C_a	277	276	DTU2016_MG_741_FTX_S1_40h_2FTC_80C_a	Freeze_thaw	This study (Sample storage)	Sewage_1	forestgreen	Sewage_1	Sample	Sewage_1	S1_2FTC	40	-80	Freezer	Freezer	FreezerDeep	a	4	40,50	40,50	03:10:16	2	12	14	13	S1S2FTX	Unspiked	40h-80C2FTC	S1_40h(2FTC)_80C_a	Nextflex	Hiseq	10346087	1562259137	8968451	1125728235	4515	875102	1253427	1279	877	4459	12227	233562	38405	5451	1996	5919162
268	DTU2016_MG_742_FTX_S1_40h_2FTC_80C_b	FTX_S1_40h(2FTC)_80C_b	278	277	DTU2016_MG_742_FTX_S1_40h_2FTC_80C_b	Freeze_thaw	This study (Sample storage)	Sewage_1	forestgreen	Sewage_1	Sample	Sewage_1	S1_2FTC	40	-80	Freezer	Freezer	FreezerDeep	b	6	49,50	49,50	03:10:16	2	12	14	13	S1S2FTX	Unspiked	40h-80C2FTC	S1_40h(2FTC)_80C_b	Nextflex	Hiseq	6865191	1036643841	6011557	755256762	3916	619654	883942	737	702	3600	8124	162139	30848	3457	1258	4242102
269	DTU2016_MG_743_FTX_S1MC_40h_2FTC_80C_a	FTX_S1MC_40h(2FTC)_80C_a	279	278	DTU2016_MG_743_FTX_S1MC_40h_2FTC_80C_a	Freeze_thaw	This study (Sample storage)	Sewage_1	forestgreen	Sewage_1_spiked	Sample	Sewage_1	S1_2FTC	40	-80	Freezer	Freezer	FreezerDeep	a	8	33,10	33,10	03:10:16	2	12	14	13	S1S2MCFTX	Spiked	40h-80C2FTC	S1MC_40h(2FTC)_80C_a	Nextflex	Hiseq	15444798	2332164498	13791298	1.76333e+09	7053	2643124	2094285	1123	999	8279	10560	476812	65504	12607	2717	8386738
270	DTU2016_MG_744_FTX_S1MC_40h_2FTC_80C_b	FTX_S1MC_40h(2FTC)_80C_b	280	279	DTU2016_MG_744_FTX_S1MC_40h_2FTC_80C_b	Freeze_thaw	This study (Sample storage)	Sewage_1	forestgreen	Sewage_1_spiked	Sample	Sewage_1	S1_2FTC	40	-80	Freezer	Freezer	FreezerDeep	b	8	39,70	39,70	03:10:16	2	12	14	13	S1S2MCFTX	Spiked	40h-80C2FTC	S1MC_40h(2FTC)_80C_b	Nextflex	Hiseq	6228635	940523885	5423874	6.81093e+08	3349	992023	811192	504	3062	3287	5198	183591	27581	5167	1141	3338979
271	DTU2016_MG_745_FTX_S1_64h_3FTC_20C_a	FTX_S1_64h(3FTC)_20C_a	282	280	DTU2016_MG_745_FTX_S1_64h_3FTC_20C_a	Freeze_thaw	This study (Sample storage)	Sewage_1	forestgreen	Sewage_1	Sample	Sewage_1	S1_3FTC	64	-20	Freezer	Freezer	Freezer	a	6	33,10	33,10	03:10:16	3	12	14	13	S1S3FTX	Unspiked	64h-20C3FTC	S1_64h(3FTC)_20C_a	Nextflex	Hiseq	7201483	1087423933	6166163	7.70302e+08	5047	587906	852789	2479	972	6111	12843	167678	40555	4789	1431	4279754
272	DTU2016_MG_746_FTX_S1_64h_3FTC_20C_b	FTX_S1_64h(3FTC)_20C_b	283	281	DTU2016_MG_746_FTX_S1_64h_3FTC_20C_b	Freeze_thaw	This study (Sample storage)	Sewage_1	forestgreen	Sewage_1	Sample	Sewage_1	S1_3FTC	64	-20	Freezer	Freezer	Freezer	b	3	41,20	41,20	03:10:16	3	12	14	13	S1S3FTX	Unspiked	64h-20C3FTC	S1_64h(3FTC)_20C_b	Nextflex	Hiseq	8284428	1250948628	7482308	9.83495e+08	6970	800623	1130299	2542	1098	5318	18201	213539	51819	6037	2080	5094699
273	DTU2016_MG_747_FTX_S1MC_64h_3FTC_20C_a	FTX_S1MC_64h(3FTC)_20C_a	284	282	DTU2016_MG_747_FTX_S1MC_64h_3FTC_20C_a	Freeze_thaw	This study (Sample storage)	Sewage_1	forestgreen	Sewage_1_spiked	Sample	Sewage_1	S1_3FTC	64	-20	Freezer	Freezer	Freezer	a	2	27,80	27,80	03:10:16	3	12	14	13	S1S3MCFTX	Spiked	64h-20C3FTC	S1MC_64h(3FTC)_20C_a	Nextflex	Hiseq	6492989	980441339	5569000	722236161	6473	747289	693881	1263	4389	4477	12478	149063	29035	5733	1427	3834553
274	DTU2016_MG_748_FTX_S1MC_64h_3FTC_20C_b	FTX_S1MC_64h(3FTC)_20C_b	285	283	DTU2016_MG_748_FTX_S1MC_64h_3FTC_20C_b	Freeze_thaw	This study (Sample storage)	Sewage_1	forestgreen	Sewage_1_spiked	Sample	Sewage_1	S1_3FTC	64	-20	Freezer	Freezer	Freezer	b	5	37,10	37,10	03:10:16	3	12	14	13	S1S3MCFTX	Spiked	64h-20C3FTC	S1MC_64h(3FTC)_20C_b	Nextflex	Hiseq	7917369	1195522719	6576147	8.03424e+08	7825	799309	744882	720	7315	6328	8599	149506	30507	6062	1363	4653484
275	DTU2016_MG_749_FTX_S1_64h_3FTC_80C_a	FTX_S1_64h(3FTC)_80C_a	286	284	DTU2016_MG_749_FTX_S1_64h_3FTC_80C_a	Freeze_thaw	This study (Sample storage)	Sewage_1	forestgreen	Sewage_1	Sample	Sewage_1	S1_3FTC	64	-80	Freezer	Freezer	FreezerDeep	a	2	35,00	35,00	03:10:16	3	12	14	13	S1S4FTX	Unspiked	64h-80C3FTC	S1_64h(3FTC)_80C_a	Nextflex	Hiseq	5930770	895546270	5256657	6.85027e+08	5487	543103	729934	1462	1515	4955	11550	155234	30546	3751	1317	3623500
276	DTU2016_MG_750_FTX_S1_64h_3FTC_80C_b	FTX_S1_64h(3FTC)_80C_b	287	285	DTU2016_MG_750_FTX_S1_64h_3FTC_80C_b	Freeze_thaw	This study (Sample storage)	Sewage_1	forestgreen	Sewage_1	Sample	Sewage_1	S1_3FTC	64	-80	Freezer	Freezer	FreezerDeep	b	2	42,30	42,30	03:10:16	3	12	14	13	S1S4FTX	Unspiked	64h-80C3FTC	S1_64h(3FTC)_80C_b	Nextflex	Hiseq	5986187	903914237	5083465	655813863	5500	449555	634068	1087	1522	3043	10335	138899	25931	3185	1076	3121281
277	DTU2016_MG_751_FTX_S1MC_64h_3FTC_80C_a	FTX_S1MC_64h(3FTC)_80C_a	288	286	DTU2016_MG_751_FTX_S1MC_64h_3FTC_80C_a	Freeze_thaw	This study (Sample storage)	Sewage_1	forestgreen	Sewage_1_spiked	Sample	Sewage_1	S1_3FTC	64	-80	Freezer	Freezer	FreezerDeep	a	8	27,50	27,50	03:10:16	3	12	14	13	S1S4MCFTX	Spiked	64h-80C3FTC	S1MC_64h(3FTC)_80C_a	Nextflex	Hiseq	5949770	898415270	5198152	6.60724e+08	5501	698629	672775	1531	3390	3626	7612	148187	27830	6288	1185	3575612
278	DTU2016_MG_752_FTX_S1MC_64h_3FTC_80C_b	FTX_S1MC_64h(3FTC)_80C_b	289	287	DTU2016_MG_752_FTX_S1MC_64h_3FTC_80C_b	Freeze_thaw	This study (Sample storage)	Sewage_1	forestgreen	Sewage_1_spiked	Sample	Sewage_1	S1_3FTC	64	-80	Freezer	Freezer	FreezerDeep	b	6	35,10	35,10	03:10:16	3	12	14	13	S1S4MCFTX	Spiked	64h-80C3FTC	S1MC_64h(3FTC)_80C_b	Nextflex	Hiseq	8516086	1285928986	7437078	942083327	9606	939460	982196	3000	2951	4984	13812	206398	38965	9365	1769	5152967
279	DTU2016_MG_753_FTX_S1EC_88h	FTX_S1EC_88h	290	288	DTU2016_MG_753_FTX_S1EC_88h	Freeze_thaw	This study (Sample storage)	Sewage_1	forestgreen	Sewage_1_DNAextraction_control_Blank	Negative_control	Control	S1_Neg	88	NA	Unfrozen	Nothing	Nothing	NA	8	<0,5	0,5	03:10:16	0	12	14	13	S1EC	EC	EC	S1EC_88h	Nextflex	Hiseq	85079	12846929	69500	9035857	33	7655	4289	44	6	18	206	662	86	38	0	33163
280	DTU2016_MG_754_FTX_S1_88h_4FTC_20C_a	FTX_S1_88h(4FTC)_20C_a	291	289	DTU2016_MG_754_FTX_S1_88h_4FTC_20C_a	Freeze_thaw	This study (Sample storage)	Sewage_1	forestgreen	Sewage_1	Sample	Sewage_1	S1_4FTC	88	-20	Freezer	Freezer	Freezer	a	5	49,40	49,40	03:10:16	4	12	14	13	S1S5FTX	Unspiked	88h-20C4FTC	S1_88h(4FTC)_20C_a	Nextflex	Hiseq	10668316	1610915716	9002043	1.10773e+09	8670	854345	1285050	1085	1490	5153	11147	240007	64705	5804	2180	6435986
281	DTU2016_MG_755_FTX_S1_88h_4FTC_20C_b	FTX_S1_88h(4FTC)_20C_b	292	290	DTU2016_MG_755_FTX_S1_88h_4FTC_20C_b	Freeze_thaw	This study (Sample storage)	Sewage_1	forestgreen	Sewage_1	Sample	Sewage_1	S1_4FTC	88	-20	Freezer	Freezer	Freezer	b	3	48,20	48,20	03:10:16	4	12	14	13	S1S5FTX	Unspiked	88h-20C4FTC	S1_88h(4FTC)_20C_b	Nextflex	Hiseq	9708991	1466057641	8517186	1091188849	7464	780393	1196914	7869	3936	5021	10559	214795	52866	5862	2176	5721580
282	DTU2016_MG_756_FTX_S1MC_88h_4FTC_20C_a	FTX_S1MC_88h(4FTC)_20C_a	293	291	DTU2016_MG_756_FTX_S1MC_88h_4FTC_20C_a	Freeze_thaw	This study (Sample storage)	Sewage_1	forestgreen	Sewage_1_spiked	Sample	Sewage_1	S1_4FTC	88	-20	Freezer	Freezer	Freezer	a	3	45,70	45,70	03:10:16	4	12	14	13	S1S5MCFTX	Spiked	88h-20C4FTC	S1MC_88h(4FTC)_20C_a	Nextflex	Hiseq	15979438	2412895138	14225298	1843666167	14788	1840063	1866725	3020	2010	15778	16889	399768	91554	13945	3685	9817252
283	DTU2016_MG_757_FTX_S1MC_88h_4FTC_20C_b	FTX_S1MC_88h(4FTC)_20C_b	294	292	DTU2016_MG_757_FTX_S1MC_88h_4FTC_20C_b	Freeze_thaw	This study (Sample storage)	Sewage_1	forestgreen	Sewage_1_spiked	Sample	Sewage_1	S1_4FTC	88	-20	Freezer	Freezer	Freezer	b	7	45,30	45,30	03:10:16	4	12	14	13	S1S5MCFTX	Spiked	88h-20C4FTC	S1MC_88h(4FTC)_20C_b	Nextflex	Hiseq	7297245	1101883995	5894392	687897348	6750	766182	719008	748	712	6186	6058	145093	35360	5242	1283	4139512
284	DTU2016_MG_758_FTX_S1_88h_4FTC_80C_a	FTX_S1_88h(4FTC)_80C_a	295	293	DTU2016_MG_758_FTX_S1_88h_4FTC_80C_a	Freeze_thaw	This study (Sample storage)	Sewage_1	forestgreen	Sewage_1	Sample	Sewage_1	S1_4FTC	88	-80	Freezer	Freezer	FreezerDeep	a	4	48,90	48,90	03:10:16	4	12	14	13	S1S6FTX	Unspiked	88h-80C4FTC	S1_88h(4FTC)_80C_a	Nextflex	Hiseq	11764618	1776457318	10266681	1.30029e+09	9183	980304	1514041	1582	1145	5585	14643	278383	69650	6725	2688	7227010
285	DTU2016_MG_759_FTX_S1_88h_4FTC_80C_b	FTX_S1_88h(4FTC)_80C_b	296	294	DTU2016_MG_759_FTX_S1_88h_4FTC_80C_b	Freeze_thaw	This study (Sample storage)	Sewage_1	forestgreen	Sewage_1	Sample	Sewage_1	S1_4FTC	88	-80	Freezer	Freezer	FreezerDeep	b	8	55,00	55,00	03:10:16	4	12	14	13	S1S6FTX	Unspiked	88h-80C4FTC	S1_88h(4FTC)_80C_b	Nextflex	Hiseq	7192495	1086066745	6300945	7.96461e+08	6048	587115	860518	681	806	3790	7177	153163	38201	3568	1367	4471864
286	DTU2016_MG_760_FTX_S1MC_88h_4FTC_80C_a	FTX_S1MC_88h(4FTC)_80C_a	297	295	DTU2016_MG_760_FTX_S1MC_88h_4FTC_80C_a	Freeze_thaw	This study (Sample storage)	Sewage_1	forestgreen	Sewage_1_spiked	Sample	Sewage_1	S1_4FTC	88	-80	Freezer	Freezer	FreezerDeep	a	2	39,20	39,20	03:10:16	4	12	14	13	S1S6MCFTX	Spiked	88h-80C4FTC	S1MC_88h(4FTC)_80C_a	Nextflex	Hiseq	6541991	987840641	5673180	734123060	5253	758050	766441	7822	737	3770	8298	184436	37441	7175	1538	3774215
287	DTU2016_MG_761_FTX_S1MC_88h_4FTC_80C_b	FTX_S1MC_88h(4FTC)_80C_b	298	296	DTU2016_MG_761_FTX_S1MC_88h_4FTC_80C_b	Freeze_thaw	This study (Sample storage)	Sewage_1	forestgreen	Sewage_1_spiked	Sample	Sewage_1	S1_4FTC	88	-80	Freezer	Freezer	FreezerDeep	b	8	59,00	59,00	03:10:16	4	12	14	13	S1S6MCFTX	Spiked	88h-80C4FTC	S1MC_88h(4FTC)_80C_b	Nextflex	Hiseq	9087432	1372202232	7959938	1.0054e+09	8875	1066680	973527	3277	1741	5825	8406	230120	46974	7978	1719	5509327
288	DTU2018_MG_1465_LPSX_NX1NS_P1EC_0h	LPSX_NX1NS_P1EC_0h	2	391	DTU2018-1465-PRJunkn-metagenomics-unkn-P1EC-0h	Library_prep_seq_platform	Other study (Library preparation)	Pig_feces_1	blue	Pig_feces_1_DNAextraction_control_Blank	Negative_control	Control	P1_Neg	0	NA	Unfrozen	Nothing	Nothing	NA	11	<0,5	0,5	11:04:16	0	7	0	0	P1EC	EC	EC	P1EC_0h	Nextera	Nextseq	7851	1121463	7065	960606	0	595	557	24	0	4	39	402	6	5	0	5433
289	DTU2018_MG_1466_LPSX_NX1NS_P1_0h_b	LPSX_NX1NS_P1_0h_b	4	392	DTU2018-1466-PRJunkn-metagenomics-unkn-P1-0h-b	Library_prep_seq_platform	Other study (Library preparation)	Pig_feces_1	blue	Pig_feces_1	Sample	Pig_feces_1	P1_Immediately	0	NA	Unfrozen	Nothing	Nothing	b	11	55,00	55,00	11:04:16	0	7	0	0	P1S1	Unspiked	0h	P1_0h_b	Nextera	Nextseq	13364493	1.96778e+09	12326109	1.71637e+09	12711	399303	980693	0	8	47	0	65386	6	12194	7225	10855633
290	DTU2018_MG_1467_LPSX_NX1NS_P1_0h_c	LPSX_NX1NS_P1_0h_c	5	393	DTU2018-1467-PRJunkn-metagenomics-unkn-P1-0h-c	Library_prep_seq_platform	Other study (Library preparation)	Pig_feces_1	blue	Pig_feces_1	Sample	Pig_feces_1	P1_Immediately	0	NA	Unfrozen	Nothing	Nothing	c	11	58,00	58,00	11:04:16	0	7	0	0	P1S1	Unspiked	0h	P1_0h_c	Nextera	Nextseq	9536843	1.40656e+09	8746233	1215230193	9991	302930	669849	0	6	28	0	48435	3	8500	5165	7706438
291	DTU2018_MG_1468_LPSX_NX1NS_P1pureMC_0h_a	LPSX_NX1NS_P1pureMC_0h_a	9	394	DTU2018-1468-PRJunkn-metagenomics-unkn-P1pureMC-0h-a	Library_prep_seq_platform	Other study (Library preparation)	Pig_feces_1	blue	Pig_feces_1_mock_community	Mock_community	Mock_community	P1_MC	0	NA	Unfrozen	Nothing	Nothing	a	11	1,91	1,91	11:04:16	0	7	0	0	P1S1pureMC	pureMC	MC	P1pureMC_0h_a	Nextera	Nextseq	6172727	9.12579e+08	5721844	797506894	0	5658516	4233	1	2	2489	0	9039	0	889	0	46331
292	DTU2018_MG_1469_LPSX_NX1NS_P1pureMC_0h_c	LPSX_NX1NS_P1pureMC_0h_c	11	395	DTU2018-1469-PRJunkn-metagenomics-unkn-P1pureMC-0h-c	Library_prep_seq_platform	Other study (Library preparation)	Pig_feces_1	blue	Pig_feces_1_mock_community	Mock_community	Mock_community	P1_MC	0	NA	Unfrozen	Nothing	Nothing	c	11	1,81	1,81	11:04:16	0	7	0	0	P1S1pureMC	pureMC	MC	P1pureMC_0h_c	Nextera	Nextseq	7822453	1.15658e+09	7261263	1.01416e+09	0	7174150	5631	0	4	3288	0	12533	0	1032	20	64113
293	DTU2018_MG_1470_LPSX_NX1NS_P1_64h_80C_a	LPSX_NX1NS_P1_64h_80C_a	38	396	DTU2018-1470-PRJunkn-metagenomics-unkn-P1-64h-80C-a	Library_prep_seq_platform	Other study (Library preparation)	Pig_feces_1	blue	Pig_feces_1	Sample	Pig_feces_1	P1_Weekend_Freezer	64	-80	Freezer	Freezer	FreezerDeep	a	11	47,20	47,20	11:04:16	1	7	0	0	P1S6	Unspiked	64h-80C	P1_64h_80C_a	Nextera	Nextseq	8339685	1211058982	7633828	1.04985e+09	46	133419	865273	12	46	32	0	43853	6	8687	5122	6582296
294	DTU2018_MG_1471_LPSX_NX1NS_P1_64h_80C_b	LPSX_NX1NS_P1_64h_80C_b	39	397	DTU2018-1471-PRJunkn-metagenomics-unkn-P1-64h-80C-b	Library_prep_seq_platform	Other study (Library preparation)	Pig_feces_1	blue	Pig_feces_1	Sample	Pig_feces_1	P1_Weekend_Freezer	64	-80	Freezer	Freezer	FreezerDeep	b	11	46,30	46,30	11:04:16	1	7	0	0	P1S6	Unspiked	64h-80C	P1_64h_80C_b	Nextera	Nextseq	9685822	1418762022	8983080	1249109280	44	157902	1030835	3	136	60	0	52475	7	10384	5919	7731067
295	DTU2018_MG_1472_LPSX_NX1NS_P2_0h_a	LPSX_NX1NS_P2_0h_a	64	398	DTU2018-1472-PRJunkn-metagenomics-unkn-P2-0h-a	Library_prep_seq_platform	Other study (Library preparation)	Pig_feces_2	red	Pig_feces_2	Sample	Pig_feces_2	P2_Immediately	0	NA	Unfrozen	Nothing	Nothing	a	11	50,00	50,00	12:09:16	0	17	0	0	P2S1	Unspiked	0h	P2_0h_a	Nextera	Nextseq	9043038	1329709425	8421446	1.17668e+09	15662	99553	568436	57617	83	115	0	34167	1	13289	4261	7630370
296	DTU2018_MG_1473_LPSX_NX1NS_P2_0h_b	LPSX_NX1NS_P2_0h_b	65	399	DTU2018-1473-PRJunkn-metagenomics-unkn-P2-0h-b	Library_prep_seq_platform	Other study (Library preparation)	Pig_feces_2	red	Pig_feces_2	Sample	Pig_feces_2	P2_Immediately	0	NA	Unfrozen	Nothing	Nothing	b	11	47,80	47,80	12:09:16	0	17	0	0	P2S1	Unspiked	0h	P2_0h_b	Nextera	Nextseq	8835828	1301723293	8162257	1.13529e+09	15677	95723	556453	52576	67	64	1	33129	5	12752	4109	7393947
297	DTU2018_MG_1474_LPSX_NX1NS_P2_64h_80C_a	LPSX_NX1NS_P2_64h_80C_a	99	400	DTU2018-1474-PRJunkn-metagenomics-unkn-P2-64h-80C-a	Library_prep_seq_platform	Other study (Library preparation)	Pig_feces_2	red	Pig_feces_2	Sample	Pig_feces_2	P2_Weekend_Freezer	64	-80	Freezer	Freezer	FreezerDeep	a	11	54,00	54,00	12:09:16	1	17	0	0	P2S6	Unspiked	64h-80C	P2_64h_80C_a	Nextera	Nextseq	11086750	1623772544	10321091	1436701800	7028	112098	1021273	41444	65	71	0	48947	8	13853	5948	9074324
298	DTU2018_MG_1475_LPSX_NX1NS_P2_64h_80C_c	LPSX_NX1NS_P2_64h_80C_c	101	401	DTU2018-1475-PRJunkn-metagenomics-unkn-P2-64h-80C-c	Library_prep_seq_platform	Other study (Library preparation)	Pig_feces_2	red	Pig_feces_2	Sample	Pig_feces_2	P2_Weekend_Freezer	64	-80	Freezer	Freezer	FreezerDeep	c	11	54,00	54,00	12:09:16	1	17	0	0	P2S6	Unspiked	64h-80C	P2_64h_80C_c	Nextera	Nextseq	12178541	1.76742e+09	11295881	1562944664	9887	125322	1076836	54559	215	159	0	50560	15	16036	6218	9959848
299	DTU2018_MG_1476_LPSX_NX1NS_S1_0h_a	LPSX_NX1NS_S1_0h_a	125	402	DTU2018-1476-PRJunkn-metagenomics-unkn-S1-0h-a	Library_prep_seq_platform	Other study (Library preparation)	Sewage_1	forestgreen	Sewage_1	Sample	Sewage_1	S1_Immediately	0	NA	Unfrozen	Nothing	Nothing	a	11	52,00	52,00	03:10:16	0	12	14	13	S1S1	Unspiked	0h	S1_0h_a	Nextera	Nextseq	10116599	1.47837e+09	9332319	1.29067e+09	8464	1025743	1328831	10	940	6550	15809	308355	40856	6166	1737	6589744
300	DTU2018_MG_1477_LPSX_NX1NS_S1_0h_b	LPSX_NX1NS_S1_0h_b	126	403	DTU2018-1477-PRJunkn-metagenomics-unkn-S1-0h-b	Library_prep_seq_platform	Other study (Library preparation)	Sewage_1	forestgreen	Sewage_1	Sample	Sewage_1	S1_Immediately	0	NA	Unfrozen	Nothing	Nothing	b	11	54,00	54,00	03:10:16	0	12	14	13	S1S1	Unspiked	0h	S1_0h_b	Nextera	Nextseq	10196179	1491470515	9420036	1.30687e+09	8502	976698	1343398	1	1100	6712	15857	290611	46321	6105	1751	6723748
301	DTU2018_MG_1478_LPSX_NX1NS_S1_64h_80C_a	LPSX_NX1NS_S1_64h_80C_a	160	404	DTU2018-1478-PRJunkn-metagenomics-unkn-S1-64h-80C-a	Library_prep_seq_platform	Other study (Library preparation)	Sewage_1	forestgreen	Sewage_1	Sample	Sewage_1	S1_Weekend_Freezer	64	-80	Freezer	Freezer	FreezerDeep	a	11	53,00	53,00	03:10:16	1	12	14	13	S1S6	Unspiked	64h-80C	S1_64h_80C_a	Nextera	Nextseq	9804610	1435210722	9031964	1.25268e+09	6902	1021035	1428995	2	823	6991	12386	265399	46572	5169	1902	6237103
302	DTU2018_MG_1479_LPSX_NX1NS_S1_64h_80C_b	LPSX_NX1NS_S1_64h_80C_b	161	405	DTU2018-1479-PRJunkn-metagenomics-unkn-S1-64h-80C-b	Library_prep_seq_platform	Other study (Library preparation)	Sewage_1	forestgreen	Sewage_1	Sample	Sewage_1	S1_Weekend_Freezer	64	-80	Freezer	Freezer	FreezerDeep	b	11	52,00	52,00	03:10:16	1	12	14	13	S1S6	Unspiked	64h-80C	S1_64h_80C_b	Nextera	Nextseq	10788463	1574259821	9903812	1368247179	6532	1118061	1548843	0	916	6666	12071	293003	46958	5286	1997	6864799
303	DTU2018_MG_1480_LPSX_NX1NS_S2_0h_b	LPSX_NX1NS_S2_0h_b	187	406	DTU2018-1480-PRJunkn-metagenomics-unkn-S2-0h-b	Library_prep_seq_platform	Other study (Library preparation)	Sewage_2	gold	Sewage_2	Sample	Sewage_2	S2_Immediately	0	NA	Unfrozen	Nothing	Nothing	b	11	56,00	56,00	15:08:16	0	15	0	0,5	S2S1	Unspiked	0h	S2_0h_b	Nextera	Nextseq	11639030	1704155878	10838640	1508690794	135	1884010	2289045	1	127	5347	1	540533	35282	6507	2338	6065578
304	DTU2018_MG_1481_LPSX_NX1NS_S2_0h_c	LPSX_NX1NS_S2_0h_c	188	407	DTU2018-1481-PRJunkn-metagenomics-unkn-S2-0h-c	Library_prep_seq_platform	Other study (Library preparation)	Sewage_2	gold	Sewage_2	Sample	Sewage_2	S2_Immediately	0	NA	Unfrozen	Nothing	Nothing	c	11	58,00	58,00	15:08:16	0	15	0	0,5	S2S1	Unspiked	0h	S2_0h_c	Nextera	Nextseq	12388189	1815570560	11555594	1.61112e+09	162	1971610	2469387	1	155	5169	1	559570	40960	6989	2517	6489681
305	DTU2018_MG_1482_LPSX_NX1NS_S2_64h_80C_b	LPSX_NX1NS_S2_64h_80C_b	222	408	DTU2018-1482-PRJunkn-metagenomics-unkn-S2-64h-80C-b	Library_prep_seq_platform	Other study (Library preparation)	Sewage_2	gold	Sewage_2	Sample	Sewage_2	S2_Weekend_Freezer	64	-80	Freezer	Freezer	FreezerDeep	b	11	47,00	47,00	15:08:16	1	15	0	0,5	S2S6	Unspiked	64h-80C	S2_64h_80C_b	Nextera	Nextseq	13024343	1906388505	12055782	1.67243e+09	408	2084523	2776821	0	182	9038	0	710318	69478	9043	2867	6388694
306	DTU2018_MG_1483_LPSX_NX1NS_S2_64h_80C_c	LPSX_NX1NS_S2_64h_80C_c	223	409	DTU2018-1483-PRJunkn-metagenomics-unkn-S2-64h-80C-c	Library_prep_seq_platform	Other study (Library preparation)	Sewage_2	gold	Sewage_2	Sample	Sewage_2	S2_Weekend_Freezer	64	-80	Freezer	Freezer	FreezerDeep	c	11	49,80	49,80	15:08:16	1	15	0	0,5	S2S6	Unspiked	64h-80C	S2_64h_80C_c	Nextera	Nextseq	10754736	1.54355e+09	9778274	1330154686	157	1685955	2400419	0	150	5797	1	560621	59881	7276	2356	5052381
307	DTU2018_MG_1512_LPSX_NX2NS_P1EC_0h	LPSX_NX2NS_P1EC_0h	2	410	DTU2018-1512-PRJunkn-metagenomics-unkn-P1EC-0h	Library_prep_seq_platform	Other study (Library preparation)	Pig_feces_1	blue	Pig_feces_1_DNAextraction_control_Blank	Negative_control	Control	P1_Neg	0	NA	Unfrozen	Nothing	Nothing	NA	12	<0,5	0,5	11:04:16	0	7	0	0	P1EC	EC	EC	P1EC_0h	Nextera	Nextseq	109311	1.57232e+07	100905	13883163	1	4538	6008	421	14	450	1471	1411	13	111	80	86455
308	DTU2018_MG_1513_LPSX_NX2NS_P1_0h_b	LPSX_NX2NS_P1_0h_b	4	411	DTU2018-1513-PRJunkn-metagenomics-unkn-P1-0h-b	Library_prep_seq_platform	Other study (Library preparation)	Pig_feces_1	blue	Pig_feces_1	Sample	Pig_feces_1	P1_Immediately	0	NA	Unfrozen	Nothing	Nothing	b	12	55,00	55,00	11:04:16	0	7	0	0	P1S1	Unspiked	0h	P1_0h_b	Nextera	Nextseq	7787472	1.15304e+09	7204264	1007409840	7066	218315	550658	0	6	23	1	35179	1	7233	4116	6385710
309	DTU2018_MG_1514_LPSX_NX2NS_P1_0h_c	LPSX_NX2NS_P1_0h_c	5	412	DTU2018-1514-PRJunkn-metagenomics-unkn-P1-0h-c	Library_prep_seq_platform	Other study (Library preparation)	Pig_feces_1	blue	Pig_feces_1	Sample	Pig_feces_1	P1_Immediately	0	NA	Unfrozen	Nothing	Nothing	c	12	58,00	58,00	11:04:16	0	7	0	0	P1S1	Unspiked	0h	P1_0h_c	Nextera	Nextseq	6640924	982527281	6192563	8.67349e+08	6779	205679	449963	1	2	18	0	31623	1	6088	3612	5492357
310	DTU2018_MG_1515_LPSX_NX2NS_P1pureMC_0h_a	LPSX_NX2NS_P1pureMC_0h_a	9	413	DTU2018-1515-PRJunkn-metagenomics-unkn-P1pureMC-0h-a	Library_prep_seq_platform	Other study (Library preparation)	Pig_feces_1	blue	Pig_feces_1_mock_community	Mock_community	Mock_community	P1_MC	0	NA	Unfrozen	Nothing	Nothing	a	12	1,91	1,91	11:04:16	0	7	0	0	P1S1pureMC	pureMC	MC	P1pureMC_0h_a	Nextera	Nextseq	5779757	8.57743e+08	5367593	7.51066e+08	0	5302540	4865	0	1	2394	0	9438	1	992	0	47096
311	DTU2018_MG_1516_LPSX_NX2NS_P1pureMC_0h_c	LPSX_NX2NS_P1pureMC_0h_c	11	414	DTU2018-1516-PRJunkn-metagenomics-unkn-P1pureMC-0h-c	Library_prep_seq_platform	Other study (Library preparation)	Pig_feces_1	blue	Pig_feces_1_mock_community	Mock_community	Mock_community	P1_MC	0	NA	Unfrozen	Nothing	Nothing	c	12	1,81	1,81	11:04:16	0	7	0	0	P1S1pureMC	pureMC	MC	P1pureMC_0h_c	Nextera	Nextseq	5198770	7.72194e+08	4830368	6.7448e+08	0	4763712	5318	0	0	2393	0	10981	0	780	0	46896
312	DTU2018_MG_1517_LPSX_NX2NS_P1_64h_80C_a	LPSX_NX2NS_P1_64h_80C_a	38	415	DTU2018-1517-PRJunkn-metagenomics-unkn-P1-64h-80C-a	Library_prep_seq_platform	Other study (Library preparation)	Pig_feces_1	blue	Pig_feces_1	Sample	Pig_feces_1	P1_Weekend_Freezer	64	-80	Freezer	Freezer	FreezerDeep	a	12	47,20	47,20	11:04:16	1	7	0	0	P1S6	Unspiked	64h-80C	P1_64h_80C_a	Nextera	Nextseq	8063646	1188956808	7476344	1.04433e+09	22	122273	816917	9	16	23	0	40722	9	8423	4932	6487811
313	DTU2018_MG_1518_LPSX_NX2NS_P1_64h_80C_b	LPSX_NX2NS_P1_64h_80C_b	39	416	DTU2018-1518-PRJunkn-metagenomics-unkn-P1-64h-80C-b	Library_prep_seq_platform	Other study (Library preparation)	Pig_feces_1	blue	Pig_feces_1	Sample	Pig_feces_1	P1_Weekend_Freezer	64	-80	Freezer	Freezer	FreezerDeep	b	12	46,30	46,30	11:04:16	1	7	0	0	P1S6	Unspiked	64h-80C	P1_64h_80C_b	Nextera	Nextseq	12240010	1795056077	11363332	1583561320	20	194804	1229033	0	93	113	0	62327	7	12725	7653	9863981
314	DTU2018_MG_1519_LPSX_NX2NS_P2_0h_a	LPSX_NX2NS_P2_0h_a	64	417	DTU2018-1519-PRJunkn-metagenomics-unkn-P2-0h-a	Library_prep_seq_platform	Other study (Library preparation)	Pig_feces_2	red	Pig_feces_2	Sample	Pig_feces_2	P2_Immediately	0	NA	Unfrozen	Nothing	Nothing	a	12	50,00	50,00	12:09:16	0	17	0	0	P2S1	Unspiked	0h	P2_0h_a	Nextera	Nextseq	8628319	1.27501e+09	7947766	1110247314	13163	86931	493033	47207	18	56	0	28541	4	11479	3840	7265435
315	DTU2018_MG_1520_LPSX_NX2NS_P2_0h_b	LPSX_NX2NS_P2_0h_b	65	418	DTU2018-1520-PRJunkn-metagenomics-unkn-P2-0h-b	Library_prep_seq_platform	Other study (Library preparation)	Pig_feces_2	red	Pig_feces_2	Sample	Pig_feces_2	P2_Immediately	0	NA	Unfrozen	Nothing	Nothing	b	12	47,80	47,80	12:09:16	0	17	0	0	P2S1	Unspiked	0h	P2_0h_b	Nextera	Nextseq	6497278	962050175	6022970	8.42542e+08	10240	66553	378113	33304	19	33	2	21956	5	8254	2969	5503110
316	DTU2018_MG_1521_LPSX_NX2NS_P2_64h_80C_a	LPSX_NX2NS_P2_64h_80C_a	99	419	DTU2018-1521-PRJunkn-metagenomics-unkn-P2-64h-80C-a	Library_prep_seq_platform	Other study (Library preparation)	Pig_feces_2	red	Pig_feces_2	Sample	Pig_feces_2	P2_Weekend_Freezer	64	-80	Freezer	Freezer	FreezerDeep	a	12	54,00	54,00	12:09:16	1	17	0	0	P2S6	Unspiked	64h-80C	P2_64h_80C_a	Nextera	Nextseq	9272021	1365329329	8562324	1.19386e+09	5528	89754	799269	34819	34	45	0	37325	6	11257	4980	7582650
317	DTU2018_MG_1522_LPSX_NX2NS_P2_64h_80C_c	LPSX_NX2NS_P2_64h_80C_c	101	420	DTU2018-1522-PRJunkn-metagenomics-unkn-P2-64h-80C-c	Library_prep_seq_platform	Other study (Library preparation)	Pig_feces_2	red	Pig_feces_2	Sample	Pig_feces_2	P2_Weekend_Freezer	64	-80	Freezer	Freezer	FreezerDeep	c	12	54,00	54,00	12:09:16	1	17	0	0	P2S6	Unspiked	64h-80C	P2_64h_80C_c	Nextera	Nextseq	10123084	1.49052e+09	9351222	1.30368e+09	8360	98214	835627	47381	62	123	0	37982	2	12754	4899	8308771
318	DTU2018_MG_1523_LPSX_NX2NS_S1_0h_a	LPSX_NX2NS_S1_0h_a	125	421	DTU2018-1523-PRJunkn-metagenomics-unkn-S1-0h-a	Library_prep_seq_platform	Other study (Library preparation)	Sewage_1	forestgreen	Sewage_1	Sample	Sewage_1	S1_Immediately	0	NA	Unfrozen	Nothing	Nothing	a	12	52,00	52,00	03:10:16	0	12	14	13	S1S1	Unspiked	0h	S1_0h_a	Nextera	Nextseq	9981874	1.4721e+09	9181184	1.27939e+09	7840	950169	1331173	13	789	5898	15587	296024	43176	5910	1603	6523758
319	DTU2018_MG_1524_LPSX_NX2NS_S1_0h_b	LPSX_NX2NS_S1_0h_b	126	422	DTU2018-1524-PRJunkn-metagenomics-unkn-S1-0h-b	Library_prep_seq_platform	Other study (Library preparation)	Sewage_1	forestgreen	Sewage_1	Sample	Sewage_1	S1_Immediately	0	NA	Unfrozen	Nothing	Nothing	b	12	54,00	54,00	03:10:16	0	12	14	13	S1S1	Unspiked	0h	S1_0h_b	Nextera	Nextseq	12542662	1838914249	11604674	1615265029	10258	1167978	1669827	1	1220	7878	19815	360615	60528	7446	2001	8297992
320	DTU2018_MG_1525_LPSX_NX2NS_S1_64h_80C_a	LPSX_NX2NS_S1_64h_80C_a	160	423	DTU2018-1525-PRJunkn-metagenomics-unkn-S1-64h-80C-a	Library_prep_seq_platform	Other study (Library preparation)	Sewage_1	forestgreen	Sewage_1	Sample	Sewage_1	S1_Weekend_Freezer	64	-80	Freezer	Freezer	FreezerDeep	a	12	53,00	53,00	03:10:16	1	12	14	13	S1S6	Unspiked	64h-80C	S1_64h_80C_a	Nextera	Nextseq	11325491	1.66122e+09	10413741	1.44954e+09	8209	1154329	1690464	1	1025	7665	15391	308611	55481	5936	2148	7165959
321	DTU2018_MG_1526_LPSX_NX2NS_S1_64h_80C_b	LPSX_NX2NS_S1_64h_80C_b	161	424	DTU2018-1526-PRJunkn-metagenomics-unkn-S1-64h-80C-b	Library_prep_seq_platform	Other study (Library preparation)	Sewage_1	forestgreen	Sewage_1	Sample	Sewage_1	S1_Weekend_Freezer	64	-80	Freezer	Freezer	FreezerDeep	b	12	52,00	52,00	03:10:16	1	12	14	13	S1S6	Unspiked	64h-80C	S1_64h_80C_b	Nextera	Nextseq	9403237	1.37392e+09	8720989	1.21337e+09	6149	972865	1391875	0	837	5917	11207	257632	41704	4866	1820	6027291
322	DTU2018_MG_1527_LPSX_NX2NS_S2_0h_b	LPSX_NX2NS_S2_0h_b	187	425	DTU2018-1527-PRJunkn-metagenomics-unkn-S2-0h-b	Library_prep_seq_platform	Other study (Library preparation)	Sewage_2	gold	Sewage_2	Sample	Sewage_2	S2_Immediately	0	NA	Unfrozen	Nothing	Nothing	b	12	56,00	56,00	15:08:16	0	15	0	0,5	S2S1	Unspiked	0h	S2_0h_b	Nextera	Nextseq	13343420	1955005133	12409580	1.73255e+09	105	2046406	2753493	1	127	5450	1	597132	40590	7596	2516	6946067
323	DTU2018_MG_1528_LPSX_NX2NS_S2_0h_c	LPSX_NX2NS_S2_0h_c	188	426	DTU2018-1528-PRJunkn-metagenomics-unkn-S2-0h-c	Library_prep_seq_platform	Other study (Library preparation)	Sewage_2	gold	Sewage_2	Sample	Sewage_2	S2_Immediately	0	NA	Unfrozen	Nothing	Nothing	c	12	58,00	58,00	15:08:16	0	15	0	0,5	S2S1	Unspiked	0h	S2_0h_c	Nextera	Nextseq	13071259	1925603249	12094495	1.68683e+09	91	1967130	2695817	2	141	4894	0	562679	42538	7630	2500	6801872
324	DTU2018_MG_1529_LPSX_NX2NS_S2_64h_80C_b	LPSX_NX2NS_S2_64h_80C_b	222	427	DTU2018-1529-PRJunkn-metagenomics-unkn-S2-64h-80C-b	Library_prep_seq_platform	Other study (Library preparation)	Sewage_2	gold	Sewage_2	Sample	Sewage_2	S2_Weekend_Freezer	64	-80	Freezer	Freezer	FreezerDeep	b	12	47,00	47,00	15:08:16	1	15	0	0,5	S2S6	Unspiked	64h-80C	S2_64h_80C_b	Nextera	Nextseq	16510194	2409287592	15338228	2.13319e+09	188	2529946	3738745	1	207	10419	0	856979	86532	11289	3626	8094688
325	DTU2018_MG_1530_LPSX_NX2NS_S2_64h_80C_c	LPSX_NX2NS_S2_64h_80C_c	223	428	DTU2018-1530-PRJunkn-metagenomics-unkn-S2-64h-80C-c	Library_prep_seq_platform	Other study (Library preparation)	Sewage_2	gold	Sewage_2	Sample	Sewage_2	S2_Weekend_Freezer	64	-80	Freezer	Freezer	FreezerDeep	c	12	49,80	49,80	15:08:16	1	15	0	0,5	S2S6	Unspiked	64h-80C	S2_64h_80C_c	Nextera	Nextseq	11984451	1.75834e+09	11172216	1556728522	118	1811403	2820677	2	174	6070	2	651275	68575	8226	2527	5799591
326	DTU2018_MG_1531_LPSX_KANS_P1EC_0h	LPSX_KANS_P1EC_0h	2	429	DTU2018-1531-PRJunkn-metagenomics-unkn-P1EC-0h	Library_prep_seq_platform	Other study (Library preparation)	Pig_feces_1	blue	Pig_feces_1_DNAextraction_control_Blank	Negative_control	Control	P1_Neg	0	NA	Unfrozen	Nothing	Nothing	NA	12	<0,5	0,5	11:04:16	0	7	0	0	P1EC	EC	EC	P1EC_0h	Kappa	Nextseq	22904	3458199	1220	149422	0	122	57	8	1	0	72	14	0	0	0	944
327	DTU2018_MG_1532_LPSX_KANS_P1_0h_b	LPSX_KANS_P1_0h_b	4	430	DTU2018-1532-PRJunkn-metagenomics-unkn-P1-0h-b	Library_prep_seq_platform	Other study (Library preparation)	Pig_feces_1	blue	Pig_feces_1	Sample	Pig_feces_1	P1_Immediately	0	NA	Unfrozen	Nothing	Nothing	b	12	55,00	55,00	11:04:16	0	7	0	0	P1S1	Unspiked	0h	P1_0h_b	Kappa	Nextseq	195488	29466835	173054	21156918	111	17598	12510	0	1	1	0	894	0	158	102	141764
328	DTU2018_MG_1533_LPSX_KANS_P1_0h_c	LPSX_KANS_P1_0h_c	5	431	DTU2018-1533-PRJunkn-metagenomics-unkn-P1-0h-c	Library_prep_seq_platform	Other study (Library preparation)	Pig_feces_1	blue	Pig_feces_1	Sample	Pig_feces_1	P1_Immediately	0	NA	Unfrozen	Nothing	Nothing	c	12	58,00	58,00	11:04:16	0	7	0	0	P1S1	Unspiked	0h	P1_0h_c	Kappa	Nextseq	178008	26830908	158216	1.92366e+07	66	14746	11097	0	1	3	1	838	0	131	90	131312
329	DTU2018_MG_1534_LPSX_KANS_P1pureMC_0h_a	LPSX_KANS_P1pureMC_0h_a	9	432	DTU2018-1534-PRJunkn-metagenomics-unkn-P1pureMC-0h-a	Library_prep_seq_platform	Other study (Library preparation)	Pig_feces_1	blue	Pig_feces_1_mock_community	Mock_community	Mock_community	P1_MC	0	NA	Unfrozen	Nothing	Nothing	a	12	1,91	1,91	11:04:16	0	7	0	0	P1S1pureMC	pureMC	MC	P1pureMC_0h_a	Kappa	Nextseq	1924151	289886835	1835859	231240180	0	1725050	1835	0	15	431	53	31153	39	578	2	75311
330	DTU2018_MG_1535_LPSX_KANS_P1pureMC_0h_c	LPSX_KANS_P1pureMC_0h_c	11	433	DTU2018-1535-PRJunkn-metagenomics-unkn-P1pureMC-0h-c	Library_prep_seq_platform	Other study (Library preparation)	Pig_feces_1	blue	Pig_feces_1_mock_community	Mock_community	Mock_community	P1_MC	0	NA	Unfrozen	Nothing	Nothing	c	12	1,81	1,81	11:04:16	0	7	0	0	P1S1pureMC	pureMC	MC	P1pureMC_0h_c	Kappa	Nextseq	1790933	269762344	1701384	213481604	0	1617831	1528	0	15	454	8	20327	25	531	38	59717
331	DTU2018_MG_1536_LPSX_KANS_P1_64h_80C_a	LPSX_KANS_P1_64h_80C_a	38	434	DTU2018-1536-PRJunkn-metagenomics-unkn-P1-64h-80C-a	Library_prep_seq_platform	Other study (Library preparation)	Pig_feces_1	blue	Pig_feces_1	Sample	Pig_feces_1	P1_Weekend_Freezer	64	-80	Freezer	Freezer	FreezerDeep	a	12	47,20	47,20	11:04:16	1	7	0	0	P1S6	Unspiked	64h-80C	P1_64h_80C_a	Kappa	Nextseq	588954	88780834	517660	6.34127e+07	8	61809	52497	2	6	12	1	2885	5	463	316	399889
332	DTU2018_MG_1537_LPSX_KANS_P1_64h_80C_b	LPSX_KANS_P1_64h_80C_b	39	435	DTU2018-1537-PRJunkn-metagenomics-unkn-P1-64h-80C-b	Library_prep_seq_platform	Other study (Library preparation)	Pig_feces_1	blue	Pig_feces_1	Sample	Pig_feces_1	P1_Weekend_Freezer	64	-80	Freezer	Freezer	FreezerDeep	b	12	46,30	46,30	11:04:16	1	7	0	0	P1S6	Unspiked	64h-80C	P1_64h_80C_b	Kappa	Nextseq	287639	43356973	257741	31543602	9	35337	25110	0	11	17	0	1356	1	227	150	195638
333	DTU2018_MG_1538_LPSX_KANS_P2_0h_a	LPSX_KANS_P2_0h_a	64	436	DTU2018-1538-PRJunkn-metagenomics-unkn-P2-0h-a	Library_prep_seq_platform	Other study (Library preparation)	Pig_feces_2	red	Pig_feces_2	Sample	Pig_feces_2	P2_Immediately	0	NA	Unfrozen	Nothing	Nothing	a	12	50,00	50,00	12:09:16	0	17	0	0	P2S1	Unspiked	0h	P2_0h_a	Kappa	Nextseq	283810	42788961	248088	30938247	271	38049	13244	2703	2	10	0	842	0	411	92	192501
334	DTU2018_MG_1539_LPSX_KANS_P2_0h_b	LPSX_KANS_P2_0h_b	65	437	DTU2018-1539-PRJunkn-metagenomics-unkn-P2-0h-b	Library_prep_seq_platform	Other study (Library preparation)	Pig_feces_2	red	Pig_feces_2	Sample	Pig_feces_2	P2_Immediately	0	NA	Unfrozen	Nothing	Nothing	b	12	47,80	47,80	12:09:16	0	17	0	0	P2S1	Unspiked	0h	P2_0h_b	Kappa	Nextseq	176901	2.66666e+07	154418	19173256	189	21853	8603	1565	1	3	0	541	0	261	72	121377
335	DTU2018_MG_1540_LPSX_KANS_P2_64h_80C_a	LPSX_KANS_P2_64h_80C_a	99	438	DTU2018-1540-PRJunkn-metagenomics-unkn-P2-64h-80C-a	Library_prep_seq_platform	Other study (Library preparation)	Pig_feces_2	red	Pig_feces_2	Sample	Pig_feces_2	P2_Weekend_Freezer	64	-80	Freezer	Freezer	FreezerDeep	a	12	54,00	54,00	12:09:16	1	17	0	0	P2S6	Unspiked	64h-80C	P2_64h_80C_a	Kappa	Nextseq	485696	7.32248e+07	404630	5.00682e+07	248	52921	31238	2134	5	10	1	1671	0	507	191	315793
336	DTU2018_MG_1541_LPSX_KANS_P2_64h_80C_c	LPSX_KANS_P2_64h_80C_c	101	439	DTU2018-1541-PRJunkn-metagenomics-unkn-P2-64h-80C-c	Library_prep_seq_platform	Other study (Library preparation)	Pig_feces_2	red	Pig_feces_2	Sample	Pig_feces_2	P2_Weekend_Freezer	64	-80	Freezer	Freezer	FreezerDeep	c	12	54,00	54,00	12:09:16	1	17	0	0	P2S6	Unspiked	64h-80C	P2_64h_80C_c	Kappa	Nextseq	149292	22504963	129407	16430884	129	22458	8791	715	6	4	1	449	0	169	53	96653
337	DTU2018_MG_1542_LPSX_KANS_S1_0h_a	LPSX_KANS_S1_0h_a	125	440	DTU2018-1542-PRJunkn-metagenomics-unkn-S1-0h-a	Library_prep_seq_platform	Other study (Library preparation)	Sewage_1	forestgreen	Sewage_1	Sample	Sewage_1	S1_Immediately	0	NA	Unfrozen	Nothing	Nothing	a	12	52,00	52,00	03:10:16	0	12	14	13	S1S1	Unspiked	0h	S1_0h_a	Kappa	Nextseq	139244	2.09925e+07	117575	1.42667e+07	56	24508	15273	0	24	122	341	2589	526	73	24	74031
338	DTU2018_MG_1543_LPSX_KANS_S1_0h_b	LPSX_KANS_S1_0h_b	126	441	DTU2018-1543-PRJunkn-metagenomics-unkn-S1-0h-b	Library_prep_seq_platform	Other study (Library preparation)	Sewage_1	forestgreen	Sewage_1	Sample	Sewage_1	S1_Immediately	0	NA	Unfrozen	Nothing	Nothing	b	12	54,00	54,00	03:10:16	0	12	14	13	S1S1	Unspiked	0h	S1_0h_b	Kappa	Nextseq	362617	5.46635e+07	314608	3.77578e+07	148	58303	42579	0	95	264	931	6869	1584	203	57	203567
339	DTU2018_MG_1544_LPSX_KANS_S1_64h_80C_a	LPSX_KANS_S1_64h_80C_a	160	442	DTU2018-1544-PRJunkn-metagenomics-unkn-S1-64h-80C-a	Library_prep_seq_platform	Other study (Library preparation)	Sewage_1	forestgreen	Sewage_1	Sample	Sewage_1	S1_Weekend_Freezer	64	-80	Freezer	Freezer	FreezerDeep	a	12	53,00	53,00	03:10:16	1	12	14	13	S1S6	Unspiked	64h-80C	S1_64h_80C_a	Kappa	Nextseq	476964	71901020	422927	5.03828e+07	97	59418	62685	0	44	390	813	8216	1760	251	76	285737
340	DTU2018_MG_1545_LPSX_KANS_S1_64h_80C_b	LPSX_KANS_S1_64h_80C_b	161	443	DTU2018-1545-PRJunkn-metagenomics-unkn-S1-64h-80C-b	Library_prep_seq_platform	Other study (Library preparation)	Sewage_1	forestgreen	Sewage_1	Sample	Sewage_1	S1_Weekend_Freezer	64	-80	Freezer	Freezer	FreezerDeep	b	12	52,00	52,00	03:10:16	1	12	14	13	S1S6	Unspiked	64h-80C	S1_64h_80C_b	Kappa	Nextseq	417150	6.2875e+07	365546	43548738	54	52048	51900	0	42	321	656	6825	1335	179	71	248496
341	DTU2018_MG_1546_LPSX_KANS_S2_0h_b	LPSX_KANS_S2_0h_b	187	444	DTU2018-1546-PRJunkn-metagenomics-unkn-S2-0h-b	Library_prep_seq_platform	Other study (Library preparation)	Sewage_2	gold	Sewage_2	Sample	Sewage_2	S2_Immediately	0	NA	Unfrozen	Nothing	Nothing	b	12	56,00	56,00	15:08:16	0	15	0	0,5	S2S1	Unspiked	0h	S2_0h_b	Kappa	Nextseq	568190	8.56618e+07	496849	59603446	8	121829	102181	0	10	267	0	16049	1410	240	86	254218
342	DTU2018_MG_1547_LPSX_KANS_S2_0h_c	LPSX_KANS_S2_0h_c	188	445	DTU2018-1547-PRJunkn-metagenomics-unkn-S2-0h-c	Library_prep_seq_platform	Other study (Library preparation)	Sewage_2	gold	Sewage_2	Sample	Sewage_2	S2_Immediately	0	NA	Unfrozen	Nothing	Nothing	c	12	58,00	58,00	15:08:16	0	15	0	0,5	S2S1	Unspiked	0h	S2_0h_c	Kappa	Nextseq	260259	39237321	223099	26898466	3	51713	46573	0	5	110	6	6929	763	124	47	116608
343	DTU2018_MG_1548_LPSX_KANS_S2_64h_80C_b	LPSX_KANS_S2_64h_80C_b	222	446	DTU2018-1548-PRJunkn-metagenomics-unkn-S2-64h-80C-b	Library_prep_seq_platform	Other study (Library preparation)	Sewage_2	gold	Sewage_2	Sample	Sewage_2	S2_Weekend_Freezer	64	-80	Freezer	Freezer	FreezerDeep	b	12	47,00	47,00	15:08:16	1	15	0	0,5	S2S6	Unspiked	64h-80C	S2_64h_80C_b	Kappa	Nextseq	230526	3.47574e+07	191649	2.35168e+07	3	48047	41859	1	1	130	1	6733	952	100	49	93658
344	DTU2018_MG_1549_LPSX_KANS_S2_64h_80C_c	LPSX_KANS_S2_64h_80C_c	223	447	DTU2018-1549-PRJunkn-metagenomics-unkn-S2-64h-80C-c	Library_prep_seq_platform	Other study (Library preparation)	Sewage_2	gold	Sewage_2	Sample	Sewage_2	S2_Weekend_Freezer	64	-80	Freezer	Freezer	FreezerDeep	c	12	49,80	49,80	15:08:16	1	15	0	0,5	S2S6	Unspiked	64h-80C	S2_64h_80C_c	Kappa	Nextseq	337289	50859932	273836	3.3924e+07	5	76106	57639	0	5	184	3	9145	1336	145	49	129047
345	DTU2018_MG_290_LTSX_P1EC_4m	LTSX_P1EC_4m	299	297	18017D-01-01	Long_term_storage	This study (Sample storage)	Pig_feces_1	blue	Pig_feces_1_DNAextraction_control_Blank	Negative_control	Control	P1_Neg	2880	NA	Unfrozen	Nothing	Nothing	NA	9	<1,0	1	11:04:16	0	7	0	0	P1EC	EC	EC	P1EC_4m	Kappa	Hiseq	106770	16122270	61393	8.64701e+06	0	3024	6547	195	9	8	0	448	23	74	0	51065
346	DTU2018_MG_291_LTSX_P1_4m_20C_a	LTSX_P1_4m_20C_a	300	298	18017D-01-02	Long_term_storage	This study (Sample storage)	Pig_feces_1	blue	Pig_feces_1	Sample	Pig_feces_1	P1_4m	2880	-20	Freezer	Freezer	Freezer	a	9	56,00	56,00	11:04:16	1	7	0	0	P1S1LTSX	Unspiked	4m-20	P1_4m_20C_a	Kappa	Hiseq	8754706	1321960606	7953997	1127786193	40	192900	785363	19146	82	4568	77611	41205	61	11173	4535	6821720
347	DTU2018_MG_292_LTSX_P1_4m_20C_b	LTSX_P1_4m_20C_b	301	299	18017D-01-03	Long_term_storage	This study (Sample storage)	Pig_feces_1	blue	Pig_feces_1	Sample	Pig_feces_1	P1_4m	2880	-20	Freezer	Freezer	Freezer	b	9	53,20	53,20	11:04:16	1	7	0	0	P1S1LTSX	Unspiked	4m-20	P1_4m_20C_b	Kappa	Hiseq	10674824	1611898424	9452028	1329053745	18	226780	928661	24876	54	8120	23	48480	31	14151	5534	8200706
348	DTU2018_MG_293_LTSX_P1MC_4m_20C_a	LTSX_P1MC_4m_20C_a	302	300	18017D-01-04	Long_term_storage	This study (Sample storage)	Pig_feces_1	blue	Pig_feces_1_spiked	Sample	Pig_feces_1	P1_4m	2880	-20	Freezer	Freezer	Freezer	a	9	51,00	51,00	11:04:16	1	7	0	0	P1S1MCLTSX	Spiked	4m-20	P1MC_4m_20C_a	Kappa	Hiseq	16945581	2558782731	15767225	2.26018e+09	4	1045767	1584280	41809	6407	935	17	86267	155	16963	9098	12984308
349	DTU2018_MG_294_LTSX_P1MC_4m_20C_b	LTSX_P1MC_4m_20C_b	303	301	18017D-01-05	Long_term_storage	This study (Sample storage)	Pig_feces_1	blue	Pig_feces_1_spiked	Sample	Pig_feces_1	P1_4m	2880	-20	Freezer	Freezer	Freezer	b	9	48,30	48,30	11:04:16	1	7	0	0	P1S1MCLTSX	Spiked	4m-20	P1MC_4m_20C_b	Kappa	Hiseq	9937283	1500529733	9044226	1.28266e+09	9	598944	858216	15253	715	8115	13	46634	116	12931	5269	7503151
350	DTU2018_MG_295_LTSX_P1_4m_80C_a	LTSX_P1_4m_80C_a	304	302	18017D-01-06	Long_term_storage	This study (Sample storage)	Pig_feces_1	blue	Pig_feces_1	Sample	Pig_feces_1	P1_4m	2880	-80	Freezer	Freezer	FreezerDeep	a	9	59,90	59,90	11:04:16	1	7	0	0	P1S2LTSX	Unspiked	4m-80	P1_4m_80C_a	Kappa	Hiseq	10294187	1554422237	9733289	1.40478e+09	240	254917	1031488	19242	149	238	22	49833	15	10810	5587	8366225
351	DTU2018_MG_296_LTSX_P1_4m_80C_b	LTSX_P1_4m_80C_b	305	303	18017D-01-07	Long_term_storage	This study (Sample storage)	Pig_feces_1	blue	Pig_feces_1	Sample	Pig_feces_1	P1_4m	2880	-80	Freezer	Freezer	FreezerDeep	b	9	75,40	75,40	11:04:16	1	7	0	0	P1S2LTSX	Unspiked	4m-80	P1_4m_80C_b	Kappa	Hiseq	10676336	1612126736	10136643	1.46059e+09	158	274996	1097304	27334	280	377	13	55119	12	12007	5978	8668904
352	DTU2018_MG_297_LTSX_P1MC_4m_80C_a	LTSX_P1MC_4m_80C_a	306	304	18017D-01-08	Long_term_storage	This study (Sample storage)	Pig_feces_1	blue	Pig_feces_1_spiked	Sample	Pig_feces_1	P1_4m	2880	-80	Freezer	Freezer	FreezerDeep	a	9	48,70	48,70	11:04:16	1	7	0	0	P1S2MCLTSX	Spiked	4m-80	P1MC_4m_80C_a	Kappa	Hiseq	12438574	1878224674	11803335	1703859007	91	750411	1170002	21239	2368	567	32	59105	124	12589	6353	9786612
353	DTU2018_MG_298_LTSX_P1MC_4m_80C_b	LTSX_P1MC_4m_80C_b	307	305	18017D-01-09	Long_term_storage	This study (Sample storage)	Pig_feces_1	blue	Pig_feces_1_spiked	Sample	Pig_feces_1	P1_4m	2880	-80	Freezer	Freezer	FreezerDeep	b	9	51,90	51,90	11:04:16	1	7	0	0	P1S2MCLTSX	Spiked	4m-80	P1MC_4m_80C_b	Kappa	Hiseq	10373049	1566330399	9272225	1307685123	41	575316	943982	17332	645	7520	4	49747	77	14226	5368	7663190
354	DTU2018_MG_299_LTSX_P1EC_8m	LTSX_P1EC_8m	310	306	18017D-01-10	Long_term_storage	This study (Sample storage)	Pig_feces_1	blue	Pig_feces_1_DNAextraction_control_Blank	Negative_control	Control	P1_Neg	5760	NA	Unfrozen	Nothing	Nothing	NA	9	<1,0	1	11:04:16	0	7	0	0	P1EC	EC	EC	P1EC_8m	Kappa	Hiseq	91805	13862555	76392	1.07431e+07	25	4176	7982	114	1	6	2	564	32	80	0	63407
355	DTU2018_MG_300_LTSX_P1_8m_20C_a	LTSX_P1_8m_20C_a	311	307	18017D-01-11	Long_term_storage	This study (Sample storage)	Pig_feces_1	blue	Pig_feces_1	Sample	Pig_feces_1	P1_8m	5760	-20	Freezer	Freezer	Freezer	a	9	76,00	76,00	11:04:16	1	7	0	0	P1S3LTSX	Unspiked	8m-20	P1_8m_20C_a	Kappa	Hiseq	7594768	1146809968	6782130	954472157	2994	189653	624291	5838	11	3755	7	33036	15	8475	3553	5913988
356	DTU2018_MG_301_LTSX_P1_8m_20C_b	LTSX_P1_8m_20C_b	312	308	18017D-01-12	Long_term_storage	This study (Sample storage)	Pig_feces_1	blue	Pig_feces_1	Sample	Pig_feces_1	P1_8m	5760	-20	Freezer	Freezer	Freezer	b	9	61,70	61,70	11:04:16	1	7	0	0	P1S3LTSX	Unspiked	8m-20	P1_8m_20C_b	Kappa	Hiseq	16078716	2427886116	14807710	2.11772e+09	4561	415163	1425969	29527	39	124	7	71441	12	15072	7705	12845644
357	DTU2018_MG_302_LTSX_P1MC_8m_20C_a	LTSX_P1MC_8m_20C_a	313	309	18017D-01-13	Long_term_storage	This study (Sample storage)	Pig_feces_1	blue	Pig_feces_1_spiked	Sample	Pig_feces_1	P1_8m	5760	-20	Freezer	Freezer	Freezer	a	9	71,9	71,9	11:04:16	1	7	0	0	P1S3MCLTSX	Spiked	8m-20	P1MC_8m_20C_a	Kappa	Hiseq	11344580	1713031580	10347079	1.46629e+09	685	608680	970281	10407	629	7690	9	50521	72	14309	5374	8683675
358	DTU2018_MG_303_LTSX_P1MC_8m_20C_b	LTSX_P1MC_8m_20C_b	314	310	18017D-01-14	Long_term_storage	This study (Sample storage)	Pig_feces_1	blue	Pig_feces_1_spiked	Sample	Pig_feces_1	P1_8m	5760	-20	Freezer	Freezer	Freezer	b	9	55	55	11:04:16	1	7	0	0	P1S3MCLTSX	Spiked	8m-20	P1MC_8m_20C_b	Kappa	Hiseq	15794562	2384978862	14985570	2.16335e+09	503	937483	1515731	12497	402	283	10	74196	184	15755	7946	12428089
359	DTU2018_MG_304_LTSX_P1_8m_80C_a	LTSX_P1_8m_80C_a	315	311	18017D-01-15	Long_term_storage	This study (Sample storage)	Pig_feces_1	blue	Pig_feces_1	Sample	Pig_feces_1	P1_8m	5760	-80	Freezer	Freezer	FreezerDeep	a	9	74,5	74,5	11:04:16	1	7	0	0	P1S4LTSX	Unspiked	8m-80	P1_8m_80C_a	Kappa	Hiseq	15328131	2314547781	14515895	2.09105e+09	7335	421798	1381646	19844	37	169	10	68955	11	15214	7398	12600733
360	DTU2018_MG_305_LTSX_P1_8m_80C_b	LTSX_P1_8m_80C_b	316	312	18017D-01-16	Long_term_storage	This study (Sample storage)	Pig_feces_1	blue	Pig_feces_1	Sample	Pig_feces_1	P1_8m	5760	-80	Freezer	Freezer	FreezerDeep	b	9	66,5	66,5	11:04:16	1	7	0	0	P1S4LTSX	Unspiked	8m-80	P1_8m_80C_b	Kappa	Hiseq	17939867	2708919917	17006785	2.45398e+09	6296	478736	1729371	25828	49	248	20	82830	15	18315	9057	14664896
361	DTU2018_MG_306_LTSX_P1MC_8m_80C_a	LTSX_P1MC_8m_80C_a	317	313	18017D-01-17	Long_term_storage	This study (Sample storage)	Pig_feces_1	blue	Pig_feces_1_spiked	Sample	Pig_feces_1	P1_8m	5760	-80	Freezer	Freezer	FreezerDeep	a	9	57,5	57,5	11:04:16	1	7	0	0	P1S4MCLTSX	Spiked	8m-80	P1MC_8m_80C_a	Kappa	Hiseq	8413053	1270371003	7616549	1078209534	2041	415325	712632	9580	182	7333	13	34630	50	11861	3877	6422816
362	DTU2018_MG_307_LTSX_P1MC_8m_80C_b	LTSX_P1MC_8m_80C_b	318	314	18017D-01-18	Long_term_storage	This study (Sample storage)	Pig_feces_1	blue	Pig_feces_1_spiked	Sample	Pig_feces_1	P1_8m	5760	-80	Freezer	Freezer	FreezerDeep	b	9	50,6	50,6	11:04:16	1	7	0	0	P1S4MCLTSX	Spiked	8m-80	P1MC_8m_80C_b	Kappa	Hiseq	8918556	1346701956	8121536	1153726454	2487	424032	779757	10562	271	5036	60619	38342	72	11277	4104	6788940
363	DTU2018_MG_308_LTSX_P1EC_12m	LTSX_P1EC_12m	321	315	18017D-01-19	Long_term_storage	This study (Sample storage)	Pig_feces_1	blue	Pig_feces_1_DNAextraction_control_Blank	Negative_control	Control	P1_Neg	8640	NA	Unfrozen	Nothing	Nothing	NA	9	<1,0	1	11:04:16	0	7	0	0	P1EC	EC	EC	P1EC_12m	Kappa	Hiseq	183215	27665465	63211	8.89278e+06	2	4075	6109	81	2	7	23	651	20	51	0	52190
364	DTU2018_MG_309_LTSX_P1_12m_20C_a	LTSX_P1_12m_20C_a	322	316	18017D-01-20	Long_term_storage	This study (Sample storage)	Pig_feces_1	blue	Pig_feces_1	Sample	Pig_feces_1	P1_12m	8640	-20	Freezer	Freezer	Freezer	a	9	95,2	95,2	11:04:16	1	7	0	0	P1S5LTSX	Unspiked	12m-20	P1_12m_20C_a	Kappa	Hiseq	14390885	2173023635	13171838	1881709606	6612	368533	1211926	24735	49	165	11	64873	15	13272	6738	11481515
365	DTU2018_MG_310_LTSX_P1_12m_20C_b	LTSX_P1_12m_20C_b	323	317	18017D-01-21	Long_term_storage	This study (Sample storage)	Pig_feces_1	blue	Pig_feces_1	Sample	Pig_feces_1	P1_12m	8640	-20	Freezer	Freezer	Freezer	b	9	53,1	53,1	11:04:16	1	7	0	0	P1S5LTSX	Unspiked	12m-20	P1_12m_20C_b	Kappa	Hiseq	10737551	1621370201	9814790	1.3933e+09	5048	291264	937468	22195	106	7806	18	52935	41	14331	5337	8483485
366	DTU2018_MG_311_LTSX_P1MC_12m_20C_a	LTSX_P1MC_12m_20C_a	324	318	18017D-01-22	Long_term_storage	This study (Sample storage)	Pig_feces_1	blue	Pig_feces_1_spiked	Sample	Pig_feces_1	P1_12m	8640	-20	Freezer	Freezer	Freezer	a	9	89,3	89,3	11:04:16	1	7	0	0	P1S5MCLTSX	Spiked	12m-20	P1MC_12m_20C_a	Kappa	Hiseq	14697878	2219379578	13921757	2011430376	6030	810258	1297043	10956	466	263	14	69601	175	14078	6869	11712374
367	DTU2018_MG_312_LTSX_P1MC_12m_20C_b	LTSX_P1MC_12m_20C_b	325	319	18017D-01-23	Long_term_storage	This study (Sample storage)	Pig_feces_1	blue	Pig_feces_1_spiked	Sample	Pig_feces_1	P1_12m	8640	-20	Freezer	Freezer	Freezer	b	9	78,8	78,8	11:04:16	1	7	0	0	P1S5MCLTSX	Spiked	12m-20	P1MC_12m_20C_b	Kappa	Hiseq	13905149	2099677499	13139916	1.89438e+09	4406	756188	1251517	10490	416	221	3	64641	122	13196	6692	11038269
368	DTU2018_MG_313_LTSX_P1_12m_80C_a	LTSX_P1_12m_80C_a	326	320	18017D-01-24	Long_term_storage	This study (Sample storage)	Pig_feces_1	blue	Pig_feces_1	Sample	Pig_feces_1	P1_12m	8640	-80	Freezer	Freezer	FreezerDeep	a	9	78,2	78,2	11:04:16	1	7	0	0	P1S6LTSX	Unspiked	12m-80	P1_12m_80C_a	Kappa	Hiseq	19518169	2947243519	18361686	2.64411e+09	7625	523412	1701516	23400	61	284	20	81281	17	18943	9381	16004940
369	DTU2018_MG_314_LTSX_P1_12m_80C_b	LTSX_P1_12m_80C_b	327	321	18017D-01-25	Long_term_storage	This study (Sample storage)	Pig_feces_1	blue	Pig_feces_1	Sample	Pig_feces_1	P1_12m	8640	-80	Freezer	Freezer	FreezerDeep	b	9	41,1	41,1	11:04:16	1	7	0	0	P1S6LTSX	Unspiked	12m-80	P1_12m_80C_b	Kappa	Hiseq	8314862	1255544162	7579400	1076199217	5221	257055	653072	23336	108	6951	2351	36947	76	12200	3732	6582014
370	DTU2018_MG_315_LTSX_P1MC_12m_80C_a	LTSX_P1MC_12m_80C_a	328	322	18017D-01-26	Long_term_storage	This study (Sample storage)	Pig_feces_1	blue	Pig_feces_1_spiked	Sample	Pig_feces_1	P1_12m	8640	-80	Freezer	Freezer	FreezerDeep	a	9	49,1	49,1	11:04:16	1	7	0	0	P1S6MCLTSX	Spiked	12m-80	P1MC_12m_80C_a	Kappa	Hiseq	8272773	1249188723	7418305	1.05277e+09	3327	368876	688884	11207	3287	5694	5751	34349	167	10256	3636	6286416
371	DTU2018_MG_316_LTSX_P1MC_12m_80C_b	LTSX_P1MC_12m_80C_b	329	323	18017D-01-27	Long_term_storage	This study (Sample storage)	Pig_feces_1	blue	Pig_feces_1_spiked	Sample	Pig_feces_1	P1_12m	8640	-80	Freezer	Freezer	FreezerDeep	b	9	63,9	63,9	11:04:16	1	7	0	0	P1S6MCLTSX	Spiked	12m-80	P1MC_12m_80C_b	Kappa	Hiseq	9625668	1453475868	8323844	1.16608e+09	2368	435445	786643	8771	930	6170	10	36566	137	11377	4315	7035274
372	DTU2018_MG_317_LTSX_P1pureMC_12m_20C	LTSX_P1pureMC_12m_20C	330	324	18017D-01-28	Long_term_storage	This study (Sample storage)	Pig_feces_1	blue	Pig_feces_1_mock_community	Mock_community	Mock_community	P1_MC	8640	-20	Freezer	Freezer	Freezer	a	9	<1,0	1	11:04:16	1	7	0	0	P1S2pureMC	pureMC	MC	P1pureMC_12m_20C	Kappa	Hiseq	17336181	2617763331	15886379	2265401156	0	15108349	40785	18008	82	4687	2	35440	135	5067	61	672402
373	DTU2018_MG_318_LTSX_P1pureMC_12m_80C	LTSX_P1pureMC_12m_80C	331	325	18017D-01-29	Long_term_storage	This study (Sample storage)	Pig_feces_1	blue	Pig_feces_1_mock_community	Mock_community	Mock_community	P1_MC	8640	-80	Freezer	Freezer	FreezerDeep	a	9	<1,0	1	11:04:16	1	7	0	0	P1S2pureMC	pureMC	MC	P1pureMC_12m_80C	Kappa	Hiseq	13619896	2056604296	12096522	1.71028e+09	18	11431531	31173	109	39	14659	0	20384	212	16738	46	580718
374	DTU2018_MG_319_LTSX_S1EC_4m	LTSX_S1EC_4m	332	326	18017D-01-30	Long_term_storage	This study (Sample storage)	Sewage_1	forestgreen	Sewage_1_DNAextraction_control_Blank	Negative_control	Control	S1_Neg	2880	NA	Unfrozen	Nothing	Nothing	NA	9	<1,0	1	03:10:16	0	12	14	13	S1EC	EC	EC	S1EC_4m	Kappa	Hiseq	299404	45210004	261096	36718538	125	60756	25666	140	56	175	205	3284	553	189	74	169927
375	DTU2018_MG_320_LTSX_S1_4m_20C_a	LTSX_S1_4m_20C_a	333	327	18017D-01-31	Long_term_storage	This study (Sample storage)	Sewage_1	forestgreen	Sewage_1	Sample	Sewage_1	S1_4m	2880	-20	Freezer	Freezer	Freezer	a	9	85,3	85,3	03:10:16	1	12	14	13	S1S1LTSX	Unspiked	4m-20	S1_4m_20C_a	Kappa	Hiseq	16795556	2536128956	15892288	2.28535e+09	12538	1612112	1929015	668	4347	16986	13911	276949	54142	8246	3005	11962245
376	DTU2018_MG_321_LTSX_S1_4m_20C_b	LTSX_S1_4m_20C_b	334	328	18017D-01-32	Long_term_storage	This study (Sample storage)	Sewage_1	forestgreen	Sewage_1	Sample	Sewage_1	S1_4m	2880	-20	Freezer	Freezer	Freezer	b	9	106	106	03:10:16	1	12	14	13	S1S1LTSX	Unspiked	4m-20	S1_4m_20C_b	Kappa	Hiseq	15631874	2360412974	14735998	2117185761	12792	1507793	1753306	698	3247	12124	12524	258470	45306	8050	2805	11120637
377	DTU2018_MG_322_LTSX_S1MC_4m_20C_a	LTSX_S1MC_4m_20C_a	335	329	18017D-01-33	Long_term_storage	This study (Sample storage)	Sewage_1	forestgreen	Sewage_1_spiked	Sample	Sewage_1	S1_4m	2880	-20	Freezer	Freezer	Freezer	a	9	71,1	71,1	03:10:16	1	12	14	13	S1S1MCLTSX	Spiked	4m-20	S1MC_4m_20C_a	Kappa	Hiseq	8718105	1316433855	7752858	1087908560	5845	962532	919870	616	736	13791	5328	145080	26392	8697	1445	5663249
378	DTU2018_MG_323_LTSX_S1MC_4m_20C_b	LTSX_S1MC_4m_20C_b	336	330	18017D-01-34	Long_term_storage	This study (Sample storage)	Sewage_1	forestgreen	Sewage_1_spiked	Sample	Sewage_1	S1_4m	2880	-20	Freezer	Freezer	Freezer	b	9	69,6	69,6	03:10:16	1	12	14	13	S1S1MCLTSX	Spiked	4m-20	S1MC_4m_20C_b	Kappa	Hiseq	8801040	1328957040	7904507	1.11278e+09	6584	986583	923461	11606	1741	12198	91583	150152	27259	7872	1508	5684751
379	DTU2018_MG_324_LTSX_S1_4m_80C_a	LTSX_S1_4m_80C_a	337	331	18017D-01-35	Long_term_storage	This study (Sample storage)	Sewage_1	forestgreen	Sewage_1	Sample	Sewage_1	S1_4m	2880	-80	Freezer	Freezer	FreezerDeep	a	9	70,9	70,9	03:10:16	1	12	14	13	S1S2LTSX	Unspiked	4m-80	S1_4m_80C_a	Kappa	Hiseq	10050327	1517599377	8754560	1220154315	6620	786297	1021422	361	1895	19856	9883	153324	25764	7807	1365	6720709
380	DTU2018_MG_325_LTSX_S1_4m_80C_b	LTSX_S1_4m_80C_b	338	332	18017D-01-36	Long_term_storage	This study (Sample storage)	Sewage_1	forestgreen	Sewage_1	Sample	Sewage_1	S1_4m	2880	-80	Freezer	Freezer	FreezerDeep	b	9	68,5	68,5	03:10:16	1	12	14	13	S1S2LTSX	Unspiked	4m-80	S1_4m_80C_b	Kappa	Hiseq	14266764	2154281364	12999170	1841660283	10248	1243508	1607620	21124	1404	12964	13245	243429	47761	6088	2135	9790937
381	DTU2018_MG_326_LTSX_S1MC_4m_80C_a	LTSX_S1MC_4m_80C_a	339	333	18017D-01-37	Long_term_storage	This study (Sample storage)	Sewage_1	forestgreen	Sewage_1_spiked	Sample	Sewage_1	S1_4m	2880	-80	Freezer	Freezer	FreezerDeep	a	9	75,2	75,2	03:10:16	1	12	14	13	S1S2MCLTSX	Spiked	4m-80	S1MC_4m_80C_a	Kappa	Hiseq	10042644	1516439244	8928214	1250243456	7046	1036342	1061563	511	1649	16456	7935	159057	31216	9879	1572	6595808
382	DTU2018_MG_327_LTSX_S1MC_4m_80C_b	LTSX_S1MC_4m_80C_b	340	334	18017D-01-38	Long_term_storage	This study (Sample storage)	Sewage_1	forestgreen	Sewage_1_spiked	Sample	Sewage_1	S1_4m	2880	-80	Freezer	Freezer	FreezerDeep	b	9	79,2	79,2	03:10:16	1	12	14	13	S1S2MCLTSX	Spiked	4m-80	S1MC_4m_80C_b	Kappa	Hiseq	11925689	1800779039	11207684	1.60986e+09	9180	1324308	1340627	990	1533	11132	8815	208495	41280	6944	1804	8253611
383	DTU2018_MG_328_LTSX_S1EC_8m	LTSX_S1EC_8m	343	335	18017D-01-39	Long_term_storage	This study (Sample storage)	Sewage_1	forestgreen	Sewage_1_DNAextraction_control_Blank	Negative_control	Control	S1_Neg	5760	NA	Unfrozen	Nothing	Nothing	NA	9	<1,0	1	03:10:16	0	12	14	13	S1EC	EC	EC	S1EC_8m	Kappa	Hiseq	223475	33744725	180270	2.52227e+07	139	18297	22054	59	38	148	161	3196	523	94	41	135540
384	DTU2018_MG_329_LTSX_S1_8m_20C_a	LTSX_S1_8m_20C_a	344	336	18017D-01-40	Long_term_storage	This study (Sample storage)	Sewage_1	forestgreen	Sewage_1	Sample	Sewage_1	S1_8m	5760	-20	Freezer	Freezer	Freezer	a	9	80,1	80,1	03:10:16	1	12	14	13	S1S3LTSX	Unspiked	8m-20	S1_8m_20C_a	Kappa	Hiseq	13495375	2037801625	12685600	1.82262e+09	10864	1143307	1608854	833	1166	8169	13745	232257	41991	6391	2284	9616879
385	DTU2018_MG_330_LTSX_S1_8m_20C_b	LTSX_S1_8m_20C_b	345	337	18017D-01-41	Long_term_storage	This study (Sample storage)	Sewage_1	forestgreen	Sewage_1	Sample	Sewage_1	S1_8m	5760	-20	Freezer	Freezer	Freezer	b	9	103	103	03:10:16	1	12	14	13	S1S3LTSX	Unspiked	8m-20	S1_8m_20C_b	Kappa	Hiseq	10475808	1581847008	9529696	1.34134e+09	8725	903703	1196033	191	821	18496	10648	167878	29486	11971	2035	7180920
386	DTU2018_MG_331_LTSX_S1MC_8m_20C_a	LTSX_S1MC_8m_20C_a	346	338	18017D-01-42	Long_term_storage	This study (Sample storage)	Sewage_1	forestgreen	Sewage_1_spiked	Sample	Sewage_1	S1_8m	5760	-20	Freezer	Freezer	Freezer	a	9	88,6	88,6	03:10:16	1	12	14	13	S1S3MCLTSX	Spiked	8m-20	S1MC_8m_20C_a	Kappa	Hiseq	9326987	1408375037	8451586	1.19192e+09	7864	983093	915688	324	753	14958	150343	140405	24138	7987	1403	6205060
387	DTU2018_MG_332_LTSX_S1MC_8m_20C_b	LTSX_S1MC_8m_20C_b	347	339	18017D-01-43	Long_term_storage	This study (Sample storage)	Sewage_1	forestgreen	Sewage_1_spiked	Sample	Sewage_1	S1_8m	5760	-20	Freezer	Freezer	Freezer	b	9	103	103	03:10:16	1	12	14	13	S1S3MCLTSX	Spiked	8m-20	S1MC_8m_20C_b	Kappa	Hiseq	8677083	1310239533	7768112	1.08617e+09	6819	948881	894289	36	638	12704	6712	129472	21626	6871	1381	5739131
388	DTU2018_MG_333_LTSX_S1_8m_80C_a	LTSX_S1_8m_80C_a	348	340	18017D-01-44	Long_term_storage	This study (Sample storage)	Sewage_1	forestgreen	Sewage_1	Sample	Sewage_1	S1_8m	5760	-80	Freezer	Freezer	FreezerDeep	a	9	92,7	92,7	03:10:16	1	12	14	13	S1S4LTSX	Unspiked	8m-80	S1_8m_80C_a	Kappa	Hiseq	12213711	1844270361	11228384	1596939063	7572	996938	1227778	16040	1421	6876	14430	173113	29273	5233	1787	8748620
389	DTU2018_MG_334_LTSX_S1_8m_80C_b	LTSX_S1_8m_80C_b	349	341	18017D-01-45	Long_term_storage	This study (Sample storage)	Sewage_1	forestgreen	Sewage_1	Sample	Sewage_1	S1_8m	5760	-80	Freezer	Freezer	FreezerDeep	b	9	82,2	82,2	03:10:16	1	12	14	13	S1S4LTSX	Unspiked	8m-80	S1_8m_80C_b	Kappa	Hiseq	8885942	1341777242	8088660	1.13909e+09	4120	796734	927974	146	921	15640	11856	127264	21811	8522	1420	6172889
390	DTU2018_MG_335_LTSX_S1MC_8m_80C_a	LTSX_S1MC_8m_80C_a	350	342	18017D-01-46	Long_term_storage	This study (Sample storage)	Sewage_1	forestgreen	Sewage_1_spiked	Sample	Sewage_1	S1_8m	5760	-80	Freezer	Freezer	FreezerDeep	a	9	76	76	03:10:16	1	12	14	13	S1S4MCLTSX	Spiked	8m-80	S1MC_8m_80C_a	Kappa	Hiseq	11610759	1753224609	11030263	1587319028	7265	1196164	1173673	5	1954	8928	10493	163720	26090	5290	1666	8435268
391	DTU2018_MG_336_LTSX_S1MC_8m_80C_b	LTSX_S1MC_8m_80C_b	351	343	18017D-01-47	Long_term_storage	This study (Sample storage)	Sewage_1	forestgreen	Sewage_1_spiked	Sample	Sewage_1	S1_8m	5760	-80	Freezer	Freezer	FreezerDeep	b	9	66,2	66,2	03:10:16	1	12	14	13	S1S4MCLTSX	Spiked	8m-80	S1MC_8m_80C_b	Kappa	Hiseq	10344927	1562083977	9845863	1414721807	6011	1188003	1131765	6	1227	7170	10061	161914	23875	4958	1727	7309571
392	DTU2018_MG_337_LTSX_S1EC_12m	LTSX_S1EC_12m	354	344	18017D-01-48	Long_term_storage	This study (Sample storage)	Sewage_1	forestgreen	Sewage_1_DNAextraction_control_Blank	Negative_control	Control	S1_Neg	8640	NA	Unfrozen	Nothing	Nothing	NA	9	<1,0	1	03:10:16	0	12	14	13	S1EC	EC	EC	S1EC_12m	Kappa	Hiseq	330096	49844496	267500	3.75201e+07	219	27312	30449	265	44	176	295	4326	655	193	61	203520
393	DTU2018_MG_338_LTSX_S1_12m_20C_a	LTSX_S1_12m_20C_a	355	345	18017D-01-49	Long_term_storage	This study (Sample storage)	Sewage_1	forestgreen	Sewage_1	Sample	Sewage_1	S1_12m	8640	-20	Freezer	Freezer	Freezer	a	9	101	101	03:10:16	1	12	14	13	S1S5LTSX	Unspiked	12m-20	S1_12m_20C_a	Kappa	Hiseq	11472027	1732276077	10152134	1420637524	7236	985027	1230454	1062	702	22109	9871	183923	34970	12317	1848	7663707
394	DTU2018_MG_339_LTSX_S1_12m_20C_b	LTSX_S1_12m_20C_b	356	346	18017D-01-50	Long_term_storage	This study (Sample storage)	Sewage_1	forestgreen	Sewage_1	Sample	Sewage_1	S1_12m	8640	-20	Freezer	Freezer	Freezer	b	9	86,7	86,7	03:10:16	1	12	14	13	S1S5LTSX	Unspiked	12m-20	S1_12m_20C_b	Kappa	Hiseq	8031100	1212696100	7049843	9.86482e+08	5214	682848	870350	296	863	13499	6857	127797	24128	6854	1255	5310572
395	DTU2018_MG_340_LTSX_S1MC_12m_20C_a	LTSX_S1MC_12m_20C_a	357	347	18017D-01-51	Long_term_storage	This study (Sample storage)	Sewage_1	forestgreen	Sewage_1_spiked	Sample	Sewage_1	S1_12m	8640	-20	Freezer	Freezer	Freezer	a	9	76,5	76,5	03:10:16	1	12	14	13	S1S5MCLTSX	Spiked	12m-20	S1MC_12m_20C_a	Kappa	Hiseq	7732553	1167615503	6750775	9.40905e+08	4995	811205	787639	364	547	11626	4562	117478	22588	6236	1170	4982802
396	DTU2018_MG_341_LTSX_S1MC_12m_20C_b	LTSX_S1MC_12m_20C_b	358	348	18017D-01-52	Long_term_storage	This study (Sample storage)	Sewage_1	forestgreen	Sewage_1_spiked	Sample	Sewage_1	S1_12m	8640	-20	Freezer	Freezer	Freezer	b	9	71,6	71,6	03:10:16	1	12	14	13	S1S5MCLTSX	Spiked	12m-20	S1MC_12m_20C_b	Kappa	Hiseq	18765779	2833632629	17084633	2.42378e+09	11373	2212715	2063044	23707	2101	12264	11488	320387	62769	9028	3186	12354025
397	DTU2018_MG_342_LTSX_S1_12m_80C_a	LTSX_S1_12m_80C_a	359	349	18017D-01-53	Long_term_storage	This study (Sample storage)	Sewage_1	forestgreen	Sewage_1	Sample	Sewage_1	S1_12m	8640	-80	Freezer	Freezer	FreezerDeep	a	9	72,8	72,8	03:10:16	1	12	14	13	S1S6LTSX	Unspiked	12m-80	S1_12m_80C_a	Kappa	Hiseq	11672140	1762493140	10385169	1.45739e+09	6550	919070	1238212	346	912	18251	11497	180320	33449	10438	1561	7965180
398	DTU2018_MG_343_LTSX_S1_12m_80C_b	LTSX_S1_12m_80C_b	360	350	18017D-01-54	Long_term_storage	This study (Sample storage)	Sewage_1	forestgreen	Sewage_1	Sample	Sewage_1	S1_12m	8640	-80	Freezer	Freezer	FreezerDeep	b	9	91,3	91,3	03:10:16	1	12	14	13	S1S6LTSX	Unspiked	12m-80	S1_12m_80C_b	Kappa	Hiseq	17636228	2663070428	16652017	2.39633e+09	11285	1570063	2085895	2782	1845	10423	16016	315593	56379	7674	2719	12572691
399	DTU2018_MG_344_LTSX_S1MC_12m_80C_a	LTSX_S1MC_12m_80C_a	361	351	18017D-01-55	Long_term_storage	This study (Sample storage)	Sewage_1	forestgreen	Sewage_1_spiked	Sample	Sewage_1	S1_12m	8640	-80	Freezer	Freezer	FreezerDeep	a	9	49,6	49,6	03:10:16	1	12	14	13	S1S6MCLTSX	Spiked	12m-80	S1MC_12m_80C_a	Kappa	Hiseq	13629276	2058020676	12829597	1.84145e+09	8318	1532631	1530225	871	1521	9476	9890	219265	39470	6752	2038	9470074
400	DTU2018_MG_345_LTSX_S1MC_12m_80C_b	LTSX_S1MC_12m_80C_b	362	352	18017D-01-56	Long_term_storage	This study (Sample storage)	Sewage_1	forestgreen	Sewage_1_spiked	Sample	Sewage_1	S1_12m	8640	-80	Freezer	Freezer	FreezerDeep	b	9	54,4	54,4	03:10:16	1	12	14	13	S1S6MCLTSX	Spiked	12m-80	S1MC_12m_80C_b	Kappa	Hiseq	16131143	2435802593	15186990	2181372068	9298	1804994	1850685	3887	1722	11633	12775	266681	48165	7953	2451	11167782
401	DTU2018_MG_346_LPSX_KAHI_P1EC_0h	LPSX_KAHI_P1EC_0h	2	353	18017D-01-57	Library_prep_seq_platform	Other study (Library preparation)	Pig_feces_1	blue	Pig_feces_1_DNAextraction_control_Blank	Negative_control	Control	P1_Neg	0	NA	Unfrozen	Nothing	Nothing	NA	9	<0,5	0,5	11:04:16	0	7	0	0	P1EC	EC	EC	P1EC_0h	Kappa	Hiseq	101279	15293129	75631	10604688	37	13527	6151	256	10	14	42	564	33	93	0	54900
402	DTU2018_MG_347_LPSX_KAHI_P1_0h_b	LPSX_KAHI_P1_0h_b	4	354	18017D-01-58	Library_prep_seq_platform	Other study (Library preparation)	Pig_feces_1	blue	Pig_feces_1	Sample	Pig_feces_1	P1_Immediately	0	NA	Unfrozen	Nothing	Nothing	b	9	55,00	55,00	11:04:16	0	7	0	0	P1S1	Unspiked	0h	P1_0h_b	Kappa	Hiseq	9479949	1431472299	8209817	1.15063e+09	7071	275093	540701	4937	17	8658	8	36236	28	11449	4084	7325561
403	DTU2018_MG_348_LPSX_KAHI_P1_0h_c	LPSX_KAHI_P1_0h_c	5	355	18017D-01-59	Library_prep_seq_platform	Other study (Library preparation)	Pig_feces_1	blue	Pig_feces_1	Sample	Pig_feces_1	P1_Immediately	0	NA	Unfrozen	Nothing	Nothing	c	9	58,00	58,00	11:04:16	0	7	0	0	P1S1	Unspiked	0h	P1_0h_c	Kappa	Hiseq	8239800	1244209800	7065998	986422587	6550	268397	445902	4614	38	6863	10	32994	34	9331	3498	6291188
404	DTU2018_MG_349_LPSX_KAHI_P1pureMC_0h_a	LPSX_KAHI_P1pureMC_0h_a	9	356	18017D-01-60	Library_prep_seq_platform	Other study (Library preparation)	Pig_feces_1	blue	Pig_feces_1_mock_community	Mock_community	Mock_community	P1_MC	0	NA	Unfrozen	Nothing	Nothing	a	9	1,91	1,91	11:04:16	0	7	0	0	P1S1pureMC	pureMC	MC	P1pureMC_0h_a	Kappa	Hiseq	17291824	2611065424	16094354	2298441449	0	15333040	17796	20504	82	4741	1	24444	47	2950	24	689935
405	DTU2018_MG_350_LPSX_KAHI_P1pureMC_0h_c	LPSX_KAHI_P1pureMC_0h_c	11	357	18017D-01-61	Library_prep_seq_platform	Other study (Library preparation)	Pig_feces_1	blue	Pig_feces_1_mock_community	Mock_community	Mock_community	P1_MC	0	NA	Unfrozen	Nothing	Nothing	c	9	1,81	1,81	11:04:16	0	7	0	0	P1S1pureMC	pureMC	MC	P1pureMC_0h_c	Kappa	Hiseq	11764703	1776470153	10681442	1.51057e+09	9	10124134	13669	22	26	11732	1	18804	103	6287	18	505978
406	DTU2018_MG_351_LPSX_KAHI_P1_64h_80C_a	LPSX_KAHI_P1_64h_80C_a	38	358	18017D-01-62	Library_prep_seq_platform	Other study (Library preparation)	Pig_feces_1	blue	Pig_feces_1	Sample	Pig_feces_1	P1_Weekend_Freezer	64	-80	Freezer	Freezer	FreezerDeep	a	9	47,20	47,20	11:04:16	1	7	0	0	P1S6	Unspiked	64h-80C	P1_64h_80C_a	Kappa	Hiseq	15857754	2394520854	14782008	2.12142e+09	2200	379540	1469626	15267	444	262	18	66653	59	15358	8083	12832405
407	DTU2018_MG_352_LPSX_KAHI_P1_64h_80C_b	LPSX_KAHI_P1_64h_80C_b	39	359	18017D-01-63	Library_prep_seq_platform	Other study (Library preparation)	Pig_feces_1	blue	Pig_feces_1	Sample	Pig_feces_1	P1_Weekend_Freezer	64	-80	Freezer	Freezer	FreezerDeep	b	9	46,30	46,30	11:04:16	1	7	0	0	P1S6	Unspiked	64h-80C	P1_64h_80C_b	Kappa	Hiseq	13028982	1967376282	12183385	1748584243	1967	322594	1223732	11239	846	356	9	56247	30	13220	6715	10552971
408	DTU2018_MG_353_LPSX_KAHI_P2_0h_a	LPSX_KAHI_P2_0h_a	64	360	18017D-01-64	Library_prep_seq_platform	Other study (Library preparation)	Pig_feces_2	red	Pig_feces_2	Sample	Pig_feces_2	P2_Immediately	0	NA	Unfrozen	Nothing	Nothing	a	9	50,00	50,00	12:09:16	0	17	0	0	P2S1	Unspiked	0h	P2_0h_a	Kappa	Hiseq	17381919	2624669769	16134806	2.31015e+09	25199	235689	924150	253434	2149	1504	690	53752	78	31545	6692	14603740
409	DTU2018_MG_354_LPSX_KAHI_P2_0h_b	LPSX_KAHI_P2_0h_b	65	361	18017D-01-65	Library_prep_seq_platform	Other study (Library preparation)	Pig_feces_2	red	Pig_feces_2	Sample	Pig_feces_2	P2_Immediately	0	NA	Unfrozen	Nothing	Nothing	b	9	47,80	47,80	12:09:16	0	17	0	0	P2S1	Unspiked	0h	P2_0h_b	Kappa	Hiseq	9378120	1416096120	8197167	1150035196	12276	89534	457808	113129	35	9571	422	27151	133	19578	3462	7466193
410	DTU2018_MG_355_LPSX_KAHI_P2_64h_80C_a	LPSX_KAHI_P2_64h_80C_a	99	362	18017D-01-66	Library_prep_seq_platform	Other study (Library preparation)	Pig_feces_2	red	Pig_feces_2	Sample	Pig_feces_2	P2_Weekend_Freezer	64	-80	Freezer	Freezer	FreezerDeep	a	9	54,00	54,00	12:09:16	1	17	0	0	P2S6	Unspiked	64h-80C	P2_64h_80C_a	Kappa	Hiseq	7880718	1189988418	6901088	9.6955e+08	7205	73565	549752	46332	34	6923	94	25870	70	13058	3057	6177110
411	DTU2018_MG_356_LPSX_KAHI_P2_64h_80C_c	LPSX_KAHI_P2_64h_80C_c	101	363	18017D-01-67	Library_prep_seq_platform	Other study (Library preparation)	Pig_feces_2	red	Pig_feces_2	Sample	Pig_feces_2	P2_Weekend_Freezer	64	-80	Freezer	Freezer	FreezerDeep	c	9	54,00	54,00	12:09:16	1	17	0	0	P2S6	Unspiked	64h-80C	P2_64h_80C_c	Kappa	Hiseq	8737786	1319405686	7612521	1066498114	9149	78052	564264	54683	377	6847	61495	25945	178	13727	3074	6796502
412	DTU2018_MG_357_LPSX_KAHI_S1_0h_a	LPSX_KAHI_S1_0h_a	125	364	18017D-01-68	Library_prep_seq_platform	Other study (Library preparation)	Sewage_1	forestgreen	Sewage_1	Sample	Sewage_1	S1_Immediately	0	NA	Unfrozen	Nothing	Nothing	a	9	52,00	52,00	03:10:16	0	12	14	13	S1S1	Unspiked	0h	S1_0h_a	Kappa	Hiseq	11361355	1715564605	10308786	1463585162	7103	981420	1330999	19983	1808	7119	33026	268930	45447	6670	1554	7605367
413	DTU2018_MG_358_LPSX_KAHI_S1_0h_b	LPSX_KAHI_S1_0h_b	126	365	18017D-01-69	Library_prep_seq_platform	Other study (Library preparation)	Sewage_1	forestgreen	Sewage_1	Sample	Sewage_1	S1_Immediately	0	NA	Unfrozen	Nothing	Nothing	b	9	54,00	54,00	03:10:16	0	12	14	13	S1S1	Unspiked	0h	S1_0h_b	Kappa	Hiseq	7770085	1173282835	6880135	9.65864e+08	4707	632525	866950	3273	1859	12775	21216	170050	31233	7979	1008	5126979
414	DTU2018_MG_359_LPSX_KAHI_S1_64h_80C_a	LPSX_KAHI_S1_64h_80C_a	160	366	18017D-01-70	Library_prep_seq_platform	Other study (Library preparation)	Sewage_1	forestgreen	Sewage_1	Sample	Sewage_1	S1_Weekend_Freezer	64	-80	Freezer	Freezer	FreezerDeep	a	9	53,00	53,00	03:10:16	1	12	14	13	S1S6	Unspiked	64h-80C	S1_64h_80C_a	Kappa	Hiseq	10880585	1642968335	10187626	1.45988e+09	5852	1088001	1368528	2057	1144	7273	18248	212617	35844	4860	1722	7442518
415	DTU2018_MG_360_LPSX_KAHI_S1_64h_80C_b	LPSX_KAHI_S1_64h_80C_b	161	367	18017D-01-71	Library_prep_seq_platform	Other study (Library preparation)	Sewage_1	forestgreen	Sewage_1	Sample	Sewage_1	S1_Weekend_Freezer	64	-80	Freezer	Freezer	FreezerDeep	b	9	52,00	52,00	03:10:16	1	12	14	13	S1S6	Unspiked	64h-80C	S1_64h_80C_b	Kappa	Hiseq	8618044	1301324644	8088126	1.15941e+09	4261	859061	1080238	1486	1020	5372	13340	173187	26312	3804	1369	5919407
416	DTU2018_MG_361_LPSX_KAHI_S2_0h_b	LPSX_KAHI_S2_0h_b	187	368	18017D-01-72	Library_prep_seq_platform	Other study (Library preparation)	Sewage_2	gold	Sewage_2	Sample	Sewage_2	S2_Immediately	0	NA	Unfrozen	Nothing	Nothing	b	9	56,00	56,00	15:08:16	0	15	0	0,5	S2S1	Unspiked	0h	S2_0h_b	Kappa	Hiseq	11388542	1719669842	10694641	1.53746e+09	959	1649262	2153593	0	185	4542	3339	466363	32283	5501	1756	6366627
417	DTU2018_MG_362_LPSX_KAHI_S2_0h_c	LPSX_KAHI_S2_0h_c	188	369	18017D-01-73	Library_prep_seq_platform	Other study (Library preparation)	Sewage_2	gold	Sewage_2	Sample	Sewage_2	S2_Immediately	0	NA	Unfrozen	Nothing	Nothing	c	9	58,00	58,00	15:08:16	0	15	0	0,5	S2S1	Unspiked	0h	S2_0h_c	Kappa	Hiseq	11828569	1786113919	10387901	1457196279	318	1518183	2084298	181	163	16380	1088	417497	34872	12606	1695	6291732
418	DTU2018_MG_363_LPSX_KAHI_S2_64h_80C_b	LPSX_KAHI_S2_64h_80C_b	222	370	18017D-01-74	Library_prep_seq_platform	Other study (Library preparation)	Sewage_2	gold	Sewage_2	Sample	Sewage_2	S2_Weekend_Freezer	64	-80	Freezer	Freezer	FreezerDeep	b	9	47,00	47,00	15:08:16	1	15	0	0,5	S2S6	Unspiked	64h-80C	S2_64h_80C_b	Kappa	Hiseq	9154787	1382372837	8044803	1128804314	355	1176702	1782450	188	151	14079	920	363456	42660	9408	1519	4648142
419	DTU2018_MG_364_LPSX_KAHI_S2_64h_80C_c	LPSX_KAHI_S2_64h_80C_c	223	371	18017D-01-75	Library_prep_seq_platform	Other study (Library preparation)	Sewage_2	gold	Sewage_2	Sample	Sewage_2	S2_Weekend_Freezer	64	-80	Freezer	Freezer	FreezerDeep	c	9	49,80	49,80	15:08:16	1	15	0	0,5	S2S6	Unspiked	64h-80C	S2_64h_80C_c	Kappa	Hiseq	8512911	1285449561	7438475	1.04013e+09	44	1087770	1719355	69	145	11714	2457	342780	41612	8315	1345	4218871
420	DTU2018_MG_589_LPSX_NFNS_P1EC_0h	LPSX_NFNS_P1EC_0h	2	372	1	Library_prep_seq_platform	Other study (Library preparation)	Pig_feces_1	blue	Pig_feces_1_DNAextraction_control_Blank	Negative_control	Control	P1_Neg	0	NA	Unfrozen	Nothing	Nothing	NA	10	<0,5	0,5	11:04:16	0	7	0	0	P1EC	EC	EC	P1EC_0h	Nextflex	Nextseq	82452	1.24478e+07	2263	310102	0	75	84	1	1	20	1148	20	2	12	0	895
421	DTU2018_MG_590_LPSX_NFNS_P1_0h_b	LPSX_NFNS_P1_0h_b	4	373	2	Library_prep_seq_platform	Other study (Library preparation)	Pig_feces_1	blue	Pig_feces_1	Sample	Pig_feces_1	P1_Immediately	0	NA	Unfrozen	Nothing	Nothing	b	10	55,00	55,00	11:04:16	0	7	0	0	P1S1	Unspiked	0h	P1_0h_b	Nextflex	Nextseq	9378794	1.41272e+09	8927150	1.25642e+09	7105	301246	642079	1	4	14	1	43756	6	8304	4952	7924551
422	DTU2018_MG_591_LPSX_NFNS_P1_0h_c	LPSX_NFNS_P1_0h_c	5	374	3	Library_prep_seq_platform	Other study (Library preparation)	Pig_feces_1	blue	Pig_feces_1	Sample	Pig_feces_1	P1_Immediately	0	NA	Unfrozen	Nothing	Nothing	c	10	58,00	58,00	11:04:16	0	7	0	0	P1S1	Unspiked	0h	P1_0h_c	Nextflex	Nextseq	6176773	9.30369e+08	5903434	8.31561e+08	5218	221116	416138	1	1	15	0	31299	2	5483	3319	5224123
423	DTU2018_MG_592_LPSX_NFNS_P1pureMC_0h_a	LPSX_NFNS_P1pureMC_0h_a	9	375	4	Library_prep_seq_platform	Other study (Library preparation)	Pig_feces_1	blue	Pig_feces_1_mock_community	Mock_community	Mock_community	P1_MC	0	NA	Unfrozen	Nothing	Nothing	a	10	1,91	1,91	11:04:16	0	7	0	0	P1S1pureMC	pureMC	MC	P1pureMC_0h_a	Nextflex	Nextseq	1084691	163420939	908064	128304193	0	871779	1009	0	4	215	0	1926	7	149	0	32904
424	DTU2018_MG_593_LPSX_NFNS_P1pureMC_0h_c	LPSX_NFNS_P1pureMC_0h_c	11	376	5	Library_prep_seq_platform	Other study (Library preparation)	Pig_feces_1	blue	Pig_feces_1_mock_community	Mock_community	Mock_community	P1_MC	0	NA	Unfrozen	Nothing	Nothing	c	10	1,81	1,81	11:04:16	0	7	0	0	P1S1pureMC	pureMC	MC	P1pureMC_0h_c	Nextflex	Nextseq	880243	1.32654e+08	656958	9.29428e+07	0	628103	605	0	1	157	1	1354	1	127	0	26564
425	DTU2018_MG_594_LPSX_NFNS_P1_64h_80C_a	LPSX_NFNS_P1_64h_80C_a	38	377	6	Library_prep_seq_platform	Other study (Library preparation)	Pig_feces_1	blue	Pig_feces_1	Sample	Pig_feces_1	P1_Weekend_Freezer	64	-80	Freezer	Freezer	FreezerDeep	a	10	47,20	47,20	11:04:16	1	7	0	0	P1S6	Unspiked	64h-80C	P1_64h_80C_a	Nextflex	Nextseq	6865290	1.03415e+09	6517407	894462311	27	157515	718539	2435	27	41	1	37491	13	6992	4319	5594221
426	DTU2018_MG_595_LPSX_NFNS_P1_64h_80C_b	LPSX_NFNS_P1_64h_80C_b	39	378	7	Library_prep_seq_platform	Other study (Library preparation)	Pig_feces_1	blue	Pig_feces_1	Sample	Pig_feces_1	P1_Weekend_Freezer	64	-80	Freezer	Freezer	FreezerDeep	b	10	46,30	46,30	11:04:16	1	7	0	0	P1S6	Unspiked	64h-80C	P1_64h_80C_b	Nextflex	Nextseq	8395644	1.26458e+09	8015356	1123849864	28	184564	836015	302	55	103	0	42662	6	8411	4968	6943096
427	DTU2018_MG_596_LPSX_NFNS_P2_0h_a	LPSX_NFNS_P2_0h_a	64	379	8	Library_prep_seq_platform	Other study (Library preparation)	Pig_feces_2	red	Pig_feces_2	Sample	Pig_feces_2	P2_Immediately	0	NA	Unfrozen	Nothing	Nothing	a	10	50,00	50,00	12:09:16	0	17	0	0	P2S1	Unspiked	0h	P2_0h_a	Nextflex	Nextseq	9434802	1421158224	8911583	1.25302e+09	12163	103987	524913	131409	30	215	51	30629	6	17033	3971	8090675
428	DTU2018_MG_597_LPSX_NFNS_P2_0h_b	LPSX_NFNS_P2_0h_b	65	380	9	Library_prep_seq_platform	Other study (Library preparation)	Pig_feces_2	red	Pig_feces_2	Sample	Pig_feces_2	P2_Immediately	0	NA	Unfrozen	Nothing	Nothing	b	10	47,80	47,80	12:09:16	0	17	0	0	P2S1	Unspiked	0h	P2_0h_b	Nextflex	Nextseq	8474515	1.27657e+09	8088416	1.13317e+09	10751	96404	490645	118340	2	99	10	28945	13	15140	3899	7327895
429	DTU2018_MG_598_LPSX_NFNS_P2_64h_80C_a	LPSX_NFNS_P2_64h_80C_a	99	381	10	Library_prep_seq_platform	Other study (Library preparation)	Pig_feces_2	red	Pig_feces_2	Sample	Pig_feces_2	P2_Weekend_Freezer	64	-80	Freezer	Freezer	FreezerDeep	a	10	54,00	54,00	12:09:16	1	17	0	0	P2S6	Unspiked	64h-80C	P2_64h_80C_a	Nextflex	Nextseq	8718316	1313160524	8308536	1168680935	8103	91705	722906	56469	20	55	0	35236	7	12336	4324	7381434
430	DTU2018_MG_599_LPSX_NFNS_P2_64h_80C_c	LPSX_NFNS_P2_64h_80C_c	101	382	11	Library_prep_seq_platform	Other study (Library preparation)	Pig_feces_2	red	Pig_feces_2	Sample	Pig_feces_2	P2_Weekend_Freezer	64	-80	Freezer	Freezer	FreezerDeep	c	10	54,00	54,00	12:09:16	1	17	0	0	P2S6	Unspiked	64h-80C	P2_64h_80C_c	Nextflex	Nextseq	9437027	1.42141e+09	9041433	1274216125	11204	102493	758331	69955	46	192	5	36743	2	14248	4497	8048011
431	DTU2018_MG_600_LPSX_NFNS_S1_0h_a	LPSX_NFNS_S1_0h_a	125	383	12	Library_prep_seq_platform	Other study (Library preparation)	Sewage_1	forestgreen	Sewage_1	Sample	Sewage_1	S1_Immediately	0	NA	Unfrozen	Nothing	Nothing	a	10	52,00	52,00	03:10:16	0	12	14	13	S1S1	Unspiked	0h	S1_0h_a	Nextflex	Nextseq	4642006	6.99136e+08	4430237	622962936	1973	451941	645397	1	972	3696	17361	122544	22878	3381	809	3159665
432	DTU2018_MG_601_LPSX_NFNS_S1_0h_b	LPSX_NFNS_S1_0h_b	126	384	13	Library_prep_seq_platform	Other study (Library preparation)	Sewage_1	forestgreen	Sewage_1	Sample	Sewage_1	S1_Immediately	0	NA	Unfrozen	Nothing	Nothing	b	10	54,00	54,00	03:10:16	0	12	14	13	S1S1	Unspiked	0h	S1_0h_b	Nextflex	Nextseq	4237170	6.3817e+08	4026411	5.67404e+08	2843	393478	576993	98	1616	3383	16556	108103	21681	2892	734	2898370
433	DTU2018_MG_602_LPSX_NFNS_S1_64h_80C_a	LPSX_NFNS_S1_64h_80C_a	160	385	14	Library_prep_seq_platform	Other study (Library preparation)	Sewage_1	forestgreen	Sewage_1	Sample	Sewage_1	S1_Weekend_Freezer	64	-80	Freezer	Freezer	FreezerDeep	a	10	53,00	53,00	03:10:16	1	12	14	13	S1S6	Unspiked	64h-80C	S1_64h_80C_a	Nextflex	Nextseq	8988394	1353639352	8567445	1.19619e+09	1154	983689	1310160	1	1398	7252	19876	189341	34786	4715	1986	6014427
434	DTU2018_MG_603_LPSX_NFNS_S1_64h_80C_b	LPSX_NFNS_S1_64h_80C_b	161	386	15	Library_prep_seq_platform	Other study (Library preparation)	Sewage_1	forestgreen	Sewage_1	Sample	Sewage_1	S1_Weekend_Freezer	64	-80	Freezer	Freezer	FreezerDeep	b	10	52,00	52,00	03:10:16	1	12	14	13	S1S6	Unspiked	64h-80C	S1_64h_80C_b	Nextflex	Nextseq	8590674	1.29376e+09	8191729	1.1475e+09	657	910026	1199900	2	1200	6161	16683	178795	29246	4295	1839	5844084
435	DTU2018_MG_604_LPSX_NFNS_S2_0h_b	LPSX_NFNS_S2_0h_b	187	387	16	Library_prep_seq_platform	Other study (Library preparation)	Sewage_2	gold	Sewage_2	Sample	Sewage_2	S2_Immediately	0	NA	Unfrozen	Nothing	Nothing	b	10	56,00	56,00	15:08:16	0	15	0	0,5	S2S1	Unspiked	0h	S2_0h_b	Nextflex	Nextseq	4835083	7.28409e+08	4635213	6.51562e+08	10	712551	1036602	1	86	2059	1	190643	15876	2634	884	2669105
436	DTU2018_MG_605_LPSX_NFNS_S2_0h_c	LPSX_NFNS_S2_0h_c	188	388	17	Library_prep_seq_platform	Other study (Library preparation)	Sewage_2	gold	Sewage_2	Sample	Sewage_2	S2_Immediately	0	NA	Unfrozen	Nothing	Nothing	c	10	58,00	58,00	15:08:16	0	15	0	0,5	S2S1	Unspiked	0h	S2_0h_c	Nextflex	Nextseq	2710623	408316218	2594599	3.64325e+08	6	391650	587808	1	36	1173	1	103620	9796	1471	457	1496139
437	DTU2018_MG_606_LPSX_NFNS_S2_64h_80C_b	LPSX_NFNS_S2_64h_80C_b	222	389	18	Library_prep_seq_platform	Other study (Library preparation)	Sewage_2	gold	Sewage_2	Sample	Sewage_2	S2_Weekend_Freezer	64	-80	Freezer	Freezer	FreezerDeep	b	10	47,00	47,00	15:08:16	1	15	0	0,5	S2S6	Unspiked	64h-80C	S2_64h_80C_b	Nextflex	Nextseq	3936023	592963791	3757675	518349694	33	587281	967907	0	84	2473	0	165954	22449	2636	910	2005525
438	DTU2018_MG_607_LPSX_NFNS_S2_64h_80C_c	LPSX_NFNS_S2_64h_80C_c	223	390	19	Library_prep_seq_platform	Other study (Library preparation)	Sewage_2	gold	Sewage_2	Sample	Sewage_2	S2_Weekend_Freezer	64	-80	Freezer	Freezer	FreezerDeep	c	10	49,80	49,80	15:08:16	1	15	0	0,5	S2S6	Unspiked	64h-80C	S2_64h_80C_c	Nextflex	Nextseq	5362262	807846411	5118732	696789442	22	821736	1362018	2	104	3173	0	229909	31942	3409	1139	2662095
																																		5154086591	776664387893
																																			7766000000000
[truncated: 8 more columns]
