# Supplementary material for: Standard Sample Storage Conditions Have an Impact on Inferred Microbiome Composition and Antimicrobial Resistance Patterns
Source: Microbiol Spectr. 2021 Oct 6;9(2):e01387-21. doi: 10.1128/Spectrum.01387-21 (PMC8510183; doi:10.1128/Spectrum.01387-21)
Supplement: SUPPLEMENTAL FILE 6 — Supplemental material. Download Spectrum.01387-21-s0006.xlsx, XLSX file, 0.01 MB [file spectrum.01387-21-s0006.xlsx]

## Sheet: Info
Table S7: Information about the databases used for the metagenomic sequencing data mapping using MGmapper.

## Sheet: Table S7
Database information	Type	Mode	Download
Human	Taxonomic	Best_mode	20170925
Bacteria	Taxonomic	Best_mode	20170916
Bacteria_draft	Taxonomic	Best_mode	20170916
Fungi	Taxonomic	Best_mode	20170923
Archaea	Taxonomic	Best_mode	20170916
Virus	Taxonomic	Best_mode	20170921
Parasites_vertebrates	Taxonomic	Best_mode	20170529
Parasites_other	Taxonomic	Best_mode	20170530
HumanMicrobiome	Taxonomic	Best_mode	20140702
Common_animals	Taxonomic	Best_mode	20140702
Common_plants	Taxonomic	Best_mode	20140129
Resfinder	Functional	Full_mode	20170923
Virulence_factors	Functional	Full_mode	20150909
Virulence	Functional	Full_mode	20150902
