# Supplementary material for: Standard Sample Storage Conditions Have an Impact on Inferred Microbiome Composition and Antimicrobial Resistance Patterns
Source: Microbiol Spectr. 2021 Oct 6;9(2):e01387-21. doi: 10.1128/Spectrum.01387-21 (PMC8510183; doi:10.1128/Spectrum.01387-21)
Supplement: SUPPLEMENTAL FILE 7 — Supplemental material. Download Spectrum.01387-21-s0007.xlsx, XLSX file, 0.03 MB [file spectrum.01387-21-s0007.xlsx]

## Sheet: Info
Table S6: Corrected values for all mock community organisms relative to the unspiked followed by relativizing within the Mock community members. Relativized values include also informtion collected based on CFU counts, qubit DNA concentrations of mock isolates, and microscopy counts.

## Sheet: Raw
Org	Facet	0h	16h-20C	16h-80C	16h22C	16h5C	64h-20C	64h-80C	64h22C	64h5C	CFU	Con	Mic
B_fra	Pig_feces_1	26.396	34.8886	40.2352	33.5555	29.9849	36.1133	38.4285	32.0961	25.1643	6.80183	21.1374	7.03235
B_fra	Pig_feces_2	24.2379	34.1891	41.1514	41.4317	30.1416	34.6492	32.1894	39.4961	37.0836	7.83965	43.9633	4.12882
B_fra	Sewage_1	19.4719	35.9625	41.089	42.9584	34.082	40.6306	43.5196	41.5322	42.255	5.80114	31.6364	4.12882
B_fra	Sewage_2	29.7335	43.9494	38.0258	59.016	55.6186	40.1449	58.2397	54.9404	54.725	4.56971	44.2518	4.12882
C_par	Pig_feces_1	0.00508243	0.0153304	0.0809136	0.00473107	0.00564783	0.0162951	0.0503102	0.00354018	0.00399662	0.136037	0.144776	0.140647
C_par	Pig_feces_2	0.00388845	0.0163293	0.0609678	0.0065975	0.00293662	0.0169575	0.0419121	0.00269892	0.00700868	0.134702	0.0324619	0.0825764
C_par	Sewage_1	0.0118826	0.0485429	0.18502	0.0142494	0.0203981	0.0519976	0.158863	0.0245549	0.0182015	0.116023	0.00116097	0.0825764
C_par	Sewage_2	0.0118504	0.0560186	0.231826	0.00693878	-0.00251172	0.057121	0.20416	0.00869246	0.0143393	0.134403	0.0734507	0.0825764
E_col	Pig_feces_1	10.2896	13.6459	12.2374	12.5221	10.6914	15.2458	12.3842	14.5838	16.145	6.53316	22.4404	7.03235
E_col	Pig_feces_2	3.44612	6.04545	6.11315	6.10664	4.19033	6.88898	6.55721	8.68906	6.67014	5.03112	10.7167	4.12882
E_col	Sewage_1	5.49128	10.7355	10.9049	12.8513	11.5427	6.32275	6.04933	6.67124	7.96345	4.27544	21.3038	4.12882
E_col	Sewage_2	10.4437	13.7716	15.1804	13.2123	10.2861	15.4551	9.89894	21.8713	14.6589	7.21745	10.6096	4.12882
F_nuc	Pig_feces_1	41.9827	27.4619	25.2718	28.0906	38.9479	22.9824	24.2676	23.942	31.531	6.80183	16.3597	7.03235
F_nuc	Pig_feces_2	48.3881	37.8825	31.0262	27.8622	41.3856	34.2411	37.5326	13.7784	28.9199	6.7351	19.9931	4.12882
F_nuc	Sewage_1	35.535	25.5627	21.5665	17.9944	28.5144	27.9743	24.8396	9.14095	24.6102	5.80114	17.4726	4.12882
F_nuc	Sewage_2	29.2485	14.1801	16.5863	5.68426	12.5697	14.2188	12.2468	2.13105	8.38236	6.72016	13.3299	4.12882
P_fre	Pig_feces_1	1.29494	0.994669	0.805371	1.95087	0.9149	1.23735	1.8623	1.60502	1.00844	34.0091	0.810748	35.1617
P_fre	Pig_feces_2	4.03329	4.10815	4.84728	5.69514	6.55901	3.71273	4.15505	4.80223	8.06364	48.2233	0.202081	41.2882
P_fre	Sewage_1	2.43409	5.78303	4.05311	2.67473	2.17043	6.50156	7.55028	3.79602	5.48307	58.0114	0.199106	41.2882
P_fre	Sewage_2	5.88075	3.80616	5.55687	3.12878	4.39413	5.45613	2.42683	4.12931	3.96171	62.6319	0.145995	41.2882
S_aur	Pig_feces_1	3.89632	2.67289	3.13375	6.48147	4.21366	2.82342	4.11879	7.32762	4.0724	37.5558	1.11478	35.1617
S_aur	Pig_feces_2	12.0777	7.3313	6.66799	6.93077	8.95555	6.40941	7.21837	14.782	6.34838	23.9769	0.382663	41.2882
S_aur	Sewage_1	31.1671	9.22256	8.05225	7.1277	9.70651	10.1498	9.90666	29.2723	11.4963	20.7681	1.09421	41.2882
S_aur	Sewage_2	14.0036	7.38158	7.76763	7.11774	5.52073	7.07708	6.13474	8.85126	3.19963	16.1284	0.631132	41.2882
S_cer	Pig_feces_1	0.00235331	0.00153197	0.00265758	0.0063358	0.00232029	0.00267296	0.00365482	0.0199427	0.00240132	1.36037	0.350359	1.40647
S_cer	Pig_feces_2	0.00601549	0.00491032	0.00656046	0.0188967	0.0158684	0.00421907	0.00462201	0.00327503	0.0141462	1.00084	0.739529	0.825764
S_cer	Sewage_1	0.0156668	0.0147346	0.0107873	0.0586349	0.0138949	0.0116113	0.0145629	0.124322	0.0419194	1.16023	0.981018	0.825764
S_cer	Sewage_2	0.00948924	0.00170633	0.00365288	0.0124391	0.0135257	0.00133771	0.00221152	0.0227997	0.00367915	0.548365	4.20755	0.825764
S_ent	Pig_feces_1	16.133	20.3192	18.233	17.3884	15.2393	21.5787	18.8846	20.4219	22.0725	6.80183	37.6419	7.03235
S_ent	Pig_feces_2	7.80701	10.4223	10.1264	11.9481	8.74915	14.0774	12.3008	18.4463	12.8932	7.05838	23.9702	4.12882
S_ent	Sewage_1	5.87317	12.6703	14.1385	16.3205	13.9497	8.35737	7.96116	9.43834	8.13181	4.0666	27.3118	4.12882
S_ent	Sewage_2	10.6686	16.8534	16.6475	11.8216	11.5998	17.5895	10.8466	8.04514	15.0544	2.04965	26.7506	4.12882
Corrected values for all mock community organisms relative to the unspiked followed by relativizing within the Mock community members.

## Sheet: Clean
Organism	Sample type	0h	16h-20C	16h-80C	16h22C	16h5C	64h-20C	64h-80C	64h22C	64h5C	CFU counts	Qubit concentrations based on DNA extracts from stock isolates	Microscopy
Bacteroides fragilis	Pig feces 1	26.396	34.8886	40.2352	33.5555	29.9849	36.1133	38.4285	32.0961	25.1643	6.80183	21.1374	7.03235
Bacteroides fragilis	Pig feces 2	24.2379	34.1891	41.1514	41.4317	30.1416	34.6492	32.1894	39.4961	37.0836	7.83965	43.9633	4.12882
Bacteroides fragilis	Sewage 1	19.4719	35.9625	41.089	42.9584	34.082	40.6306	43.5196	41.5322	42.255	5.80114	31.6364	4.12882
Bacteroides fragilis	Sewage 2	29.7335	43.9494	38.0258	59.016	55.6186	40.1449	58.2397	54.9404	54.725	4.56971	44.2518	4.12882
Cryptosporidium parvum	Pig feces 1	0.00508243	0.0153304	0.0809136	0.00473107	0.00564783	0.0162951	0.0503102	0.00354018	0.00399662	0.136037	0.144776	0.140647
Cryptosporidium parvum	Pig feces 2	0.00388845	0.0163293	0.0609678	0.0065975	0.00293662	0.0169575	0.0419121	0.00269892	0.00700868	0.134702	0.0324619	0.0825764
Cryptosporidium parvum	Sewage 1	0.0118826	0.0485429	0.18502	0.0142494	0.0203981	0.0519976	0.158863	0.0245549	0.0182015	0.116023	0.00116097	0.0825764
Cryptosporidium parvum	Sewage 2	0.0118504	0.0560186	0.231826	0.00693878	-0.00251172	0.057121	0.20416	0.00869246	0.0143393	0.134403	0.0734507	0.0825764
Escherichia coli	Pig feces 1	10.2896	13.6459	12.2374	12.5221	10.6914	15.2458	12.3842	14.5838	16.145	6.53316	22.4404	7.03235
Escherichia coli	Pig feces 2	3.44612	6.04545	6.11315	6.10664	4.19033	6.88898	6.55721	8.68906	6.67014	5.03112	10.7167	4.12882
Escherichia coli	Sewage 1	5.49128	10.7355	10.9049	12.8513	11.5427	6.32275	6.04933	6.67124	7.96345	4.27544	21.3038	4.12882
Escherichia coli	Sewage 2	10.4437	13.7716	15.1804	13.2123	10.2861	15.4551	9.89894	21.8713	14.6589	7.21745	10.6096	4.12882
Fusobacterium nucleatum	Pig feces 1	41.9827	27.4619	25.2718	28.0906	38.9479	22.9824	24.2676	23.942	31.531	6.80183	16.3597	7.03235
Fusobacterium nucleatum	Pig feces 2	48.3881	37.8825	31.0262	27.8622	41.3856	34.2411	37.5326	13.7784	28.9199	6.7351	19.9931	4.12882
Fusobacterium nucleatum	Sewage 1	35.535	25.5627	21.5665	17.9944	28.5144	27.9743	24.8396	9.14095	24.6102	5.80114	17.4726	4.12882
Fusobacterium nucleatum	Sewage 2	29.2485	14.1801	16.5863	5.68426	12.5697	14.2188	12.2468	2.13105	8.38236	6.72016	13.3299	4.12882
Propionibacterium freudenreichii	Pig feces 1	1.29494	0.994669	0.805371	1.95087	0.9149	1.23735	1.8623	1.60502	1.00844	34.0091	0.810748	35.1617
Propionibacterium freudenreichii	Pig feces 2	4.03329	4.10815	4.84728	5.69514	6.55901	3.71273	4.15505	4.80223	8.06364	48.2233	0.202081	41.2882
Propionibacterium freudenreichii	Sewage 1	2.43409	5.78303	4.05311	2.67473	2.17043	6.50156	7.55028	3.79602	5.48307	58.0114	0.199106	41.2882
Propionibacterium freudenreichii	Sewage 2	5.88075	3.80616	5.55687	3.12878	4.39413	5.45613	2.42683	4.12931	3.96171	62.6319	0.145995	41.2882
Staphylococcus aureus	Pig feces 1	3.89632	2.67289	3.13375	6.48147	4.21366	2.82342	4.11879	7.32762	4.0724	37.5558	1.11478	35.1617
Staphylococcus aureus	Pig feces 2	12.0777	7.3313	6.66799	6.93077	8.95555	6.40941	7.21837	14.782	6.34838	23.9769	0.382663	41.2882
Staphylococcus aureus	Sewage 1	31.1671	9.22256	8.05225	7.1277	9.70651	10.1498	9.90666	29.2723	11.4963	20.7681	1.09421	41.2882
Staphylococcus aureus	Sewage 2	14.0036	7.38158	7.76763	7.11774	5.52073	7.07708	6.13474	8.85126	3.19963	16.1284	0.631132	41.2882
Saccharomyces cerevisiae	Pig feces 1	0.00235331	0.00153197	0.00265758	0.0063358	0.00232029	0.00267296	0.00365482	0.0199427	0.00240132	1.36037	0.350359	1.40647
Saccharomyces cerevisiae	Pig feces 2	0.00601549	0.00491032	0.00656046	0.0188967	0.0158684	0.00421907	0.00462201	0.00327503	0.0141462	1.00084	0.739529	0.825764
Saccharomyces cerevisiae	Sewage 1	0.0156668	0.0147346	0.0107873	0.0586349	0.0138949	0.0116113	0.0145629	0.124322	0.0419194	1.16023	0.981018	0.825764
Saccharomyces cerevisiae	Sewage 2	0.00948924	0.00170633	0.00365288	0.0124391	0.0135257	0.00133771	0.00221152	0.0227997	0.00367915	0.548365	4.20755	0.825764
Salmonella enterica	Pig feces 1	16.133	20.3192	18.233	17.3884	15.2393	21.5787	18.8846	20.4219	22.0725	6.80183	37.6419	7.03235
Salmonella enterica	Pig feces 2	7.80701	10.4223	10.1264	11.9481	8.74915	14.0774	12.3008	18.4463	12.8932	7.05838	23.9702	4.12882
Salmonella enterica	Sewage 1	5.87317	12.6703	14.1385	16.3205	13.9497	8.35737	7.96116	9.43834	8.13181	4.0666	27.3118	4.12882
Salmonella enterica	Sewage 2	10.6686	16.8534	16.6475	11.8216	11.5998	17.5895	10.8466	8.04514	15.0544	2.04965	26.7506	4.12882

## Sheet: Div4
Pig feces 1
Organism	0h	16h-20C	16h-80C	16h22C	16h5C	64h-20C	64h-80C	64h22C	64h5C	CFU counts	Qubit concentrations based on DNA extracts from stock isolates	Microscopy
Bacteroides fragilis	26.396	34.8886	40.2352	33.5555	29.9849	36.1133	38.4285	32.0961	25.1643	6.80183	21.1374	7.03235
Cryptosporidium parvum	0.00508243	0.0153304	0.0809136	0.00473107	0.00564783	0.0162951	0.0503102	0.00354018	0.00399662	0.136037	0.144776	0.140647
Escherichia coli	10.2896	13.6459	12.2374	12.5221	10.6914	15.2458	12.3842	14.5838	16.145	6.53316	22.4404	7.03235
Fusobacterium nucleatum	41.9827	27.4619	25.2718	28.0906	38.9479	22.9824	24.2676	23.942	31.531	6.80183	16.3597	7.03235
Propionibacterium freudenreichii	1.29494	0.994669	0.805371	1.95087	0.9149	1.23735	1.8623	1.60502	1.00844	34.0091	0.810748	35.1617
Staphylococcus aureus	3.89632	2.67289	3.13375	6.48147	4.21366	2.82342	4.11879	7.32762	4.0724	37.5558	1.11478	35.1617
Saccharomyces cerevisiae	0.00235331	0.00153197	0.00265758	0.0063358	0.00232029	0.00267296	0.00365482	0.0199427	0.00240132	1.36037	0.350359	1.40647
Salmonella enterica	16.133	20.3192	18.233	17.3884	15.2393	21.5787	18.8846	20.4219	22.0725	6.80183	37.6419	7.03235
Pig feces 2
Organism	0h	16h-20C	16h-80C	16h22C	16h5C	64h-20C	64h-80C	64h22C	64h5C	CFU counts	Qubit concentrations based on DNA extracts from stock isolates	Microscopy
Bacteroides fragilis	24.2379	34.1891	41.1514	41.4317	30.1416	34.6492	32.1894	39.4961	37.0836	7.83965	43.9633	4.12882
Cryptosporidium parvum	0.00388845	0.0163293	0.0609678	0.0065975	0.00293662	0.0169575	0.0419121	0.00269892	0.00700868	0.134702	0.0324619	0.0825764
Escherichia coli	3.44612	6.04545	6.11315	6.10664	4.19033	6.88898	6.55721	8.68906	6.67014	5.03112	10.7167	4.12882
Fusobacterium nucleatum	48.3881	37.8825	31.0262	27.8622	41.3856	34.2411	37.5326	13.7784	28.9199	6.7351	19.9931	4.12882
Propionibacterium freudenreichii	4.03329	4.10815	4.84728	5.69514	6.55901	3.71273	4.15505	4.80223	8.06364	48.2233	0.202081	41.2882
Staphylococcus aureus	12.0777	7.3313	6.66799	6.93077	8.95555	6.40941	7.21837	14.782	6.34838	23.9769	0.382663	41.2882
Saccharomyces cerevisiae	0.00601549	0.00491032	0.00656046	0.0188967	0.0158684	0.00421907	0.00462201	0.00327503	0.0141462	1.00084	0.739529	0.825764
Salmonella enterica	7.80701	10.4223	10.1264	11.9481	8.74915	14.0774	12.3008	18.4463	12.8932	7.05838	23.9702	4.12882
Sewage 1
Organism	0h	16h-20C	16h-80C	16h22C	16h5C	64h-20C	64h-80C	64h22C	64h5C	CFU counts	Qubit concentrations based on DNA extracts from stock isolates	Microscopy
Bacteroides fragilis	19.4719	35.9625	41.089	42.9584	34.082	40.6306	43.5196	41.5322	42.255	5.80114	31.6364	4.12882
Cryptosporidium parvum	0.0118826	0.0485429	0.18502	0.0142494	0.0203981	0.0519976	0.158863	0.0245549	0.0182015	0.116023	0.00116097	0.0825764
Escherichia coli	5.49128	10.7355	10.9049	12.8513	11.5427	6.32275	6.04933	6.67124	7.96345	4.27544	21.3038	4.12882
Fusobacterium nucleatum	35.535	25.5627	21.5665	17.9944	28.5144	27.9743	24.8396	9.14095	24.6102	5.80114	17.4726	4.12882
Propionibacterium freudenreichii	2.43409	5.78303	4.05311	2.67473	2.17043	6.50156	7.55028	3.79602	5.48307	58.0114	0.199106	41.2882
Staphylococcus aureus	31.1671	9.22256	8.05225	7.1277	9.70651	10.1498	9.90666	29.2723	11.4963	20.7681	1.09421	41.2882
Saccharomyces cerevisiae	0.0156668	0.0147346	0.0107873	0.0586349	0.0138949	0.0116113	0.0145629	0.124322	0.0419194	1.16023	0.981018	0.825764
Salmonella enterica	5.87317	12.6703	14.1385	16.3205	13.9497	8.35737	7.96116	9.43834	8.13181	4.0666	27.3118	4.12882
Sewage 2
Organism	0h	16h-20C	16h-80C	16h22C	16h5C	64h-20C	64h-80C	64h22C	64h5C	CFU counts	Qubit concentrations based on DNA extracts from stock isolates	Microscopy
Bacteroides fragilis	29.7335	43.9494	38.0258	59.016	55.6186	40.1449	58.2397	54.9404	54.725	4.56971	44.2518	4.12882
Cryptosporidium parvum	0.0118504	0.0560186	0.231826	0.00693878	-0.00251172	0.057121	0.20416	0.00869246	0.0143393	0.134403	0.0734507	0.0825764
Escherichia coli	10.4437	13.7716	15.1804	13.2123	10.2861	15.4551	9.89894	21.8713	14.6589	7.21745	10.6096	4.12882
Fusobacterium nucleatum	29.2485	14.1801	16.5863	5.68426	12.5697	14.2188	12.2468	2.13105	8.38236	6.72016	13.3299	4.12882
Propionibacterium freudenreichii	5.88075	3.80616	5.55687	3.12878	4.39413	5.45613	2.42683	4.12931	3.96171	62.6319	0.145995	41.2882
Staphylococcus aureus	14.0036	7.38158	7.76763	7.11774	5.52073	7.07708	6.13474	8.85126	3.19963	16.1284	0.631132	41.2882
Saccharomyces cerevisiae	0.00948924	0.00170633	0.00365288	0.0124391	0.0135257	0.00133771	0.00221152	0.0227997	0.00367915	0.548365	4.20755	0.825764
Salmonella enterica	10.6686	16.8534	16.6475	11.8216	11.5998	17.5895	10.8466	8.04514	15.0544	2.04965	26.7506	4.12882
